# Supplementary material for: ﻿Taxonomic study of the genus Campylomyza Meigen (Diptera, Cecidomyiidae) in Korea with descriptions of seven new species
Source: Zookeys. 2025 Jan 9;1223:221–45. doi: 10.3897/zookeys.1223.128062 (PMC11739811; doi:10.3897/zookeys.1223.128062)
Supplement: XML Treatment for Campylomyza [file zookeys.1223.128062-treatment1.xml]

<!DOCTYPE tp:taxon-treatment
  PUBLIC "-//TaxonX//DTD Taxonomic Treatment Publishing DTD v0 20100105//EN" "tax-treatment-NSO.dtd">
<tp:taxon-treatment xmlns:tp="http://www.plazi.org/taxpub"><tp:treatment-meta><kwd-group><label>Taxon classification</label><kwd>
              <named-content content-type="kingdom">Animalia</named-content>
            </kwd><kwd>
              <named-content content-type="order">Diptera</named-content>
            </kwd><kwd>
              <named-content content-type="family">Cecidomyiidae</named-content>
            </kwd></kwd-group><mixed-citation publication-type="journal"><person-group><name><surname>Ham</surname><given-names>Daseul</given-names></name><name><surname>Bae</surname><given-names>Yeon Jae</given-names></name></person-group><article-title>﻿Taxonomic study of the genus <italic><tp:taxon-name><tp:taxon-name-part taxon-name-part-type="genus" reg="Campylomyza">Campylomyza</tp:taxon-name-part></tp:taxon-name></italic> Meigen (<tp:taxon-name><tp:taxon-name-part taxon-name-part-type="order">Diptera</tp:taxon-name-part></tp:taxon-name>, <tp:taxon-name><tp:taxon-name-part taxon-name-part-type="family">Cecidomyiidae</tp:taxon-name-part></tp:taxon-name>) in Korea with descriptions of seven new species</article-title><source>Zookeys</source><day>09</day><month>01</month><year>2025</year><volume>1223</volume><fpage>221</fpage><lpage>245</lpage><pub-id pub-id-type="doi">10.3897/zookeys.1223.128062</pub-id></mixed-citation></tp:treatment-meta><tp:nomenclature><label>﻿Genus</label><tp:taxon-name>
            <object-id xmlns:xlink="http://www.w3.org/1999/xlink" content-type="arpha" xlink:type="simple">AC7C741F-6FBB-5CE8-84AF-FC6BEB07096E</object-id>
            <tp:taxon-name-part taxon-name-part-type="genus" reg="Campylomyza">Campylomyza</tp:taxon-name-part>
          </tp:taxon-name><tp:taxon-authority>Meigen, 1818</tp:taxon-authority><xref ref-type="fig" rid="F1">Fig. 1C</xref><tp:nomenclature-citation-list><tp:nomenclature-citation><tp:taxon-name>
                <tp:taxon-name-part taxon-name-part-type="genus" reg="Campylomyza">Campylomyza</tp:taxon-name-part>
              </tp:taxon-name><comment>Meigen, 1818: 101; <xref ref-type="bibr" rid="B35">Westwood 1840</xref>: 126; <xref ref-type="bibr" rid="B13">Jaschhof 1998b</xref>: 136; <xref ref-type="bibr" rid="B17">Jaschhof and Jaschhof 2009</xref>: 89.</comment></tp:nomenclature-citation></tp:nomenclature-citation-list></tp:nomenclature><tp:treatment-sec sec-type="type species" id="SECID0EFIAG"><title>Type species.</title><p><italic><tp:taxon-name><tp:taxon-name-part taxon-name-part-type="genus" reg="Campylomyza">Campylomyza</tp:taxon-name-part><tp:taxon-name-part taxon-name-part-type="species" reg="flavipes">flavipes</tp:taxon-name-part></tp:taxon-name></italic> Meigen, 1818 (original designation by <xref ref-type="bibr" rid="B35">Westwood 1840</xref>). Type locality Germany.</p></tp:treatment-sec><tp:treatment-sec sec-type="diagnosis" id="SECID0E1IAG"><title>Diagnosis.</title><p>The adult males of the South Korean genus <italic><tp:taxon-name><tp:taxon-name-part taxon-name-part-type="genus" reg="Campylomyza">Campylomyza</tp:taxon-name-part></tp:taxon-name></italic> can be distinguished from other mycophagous cecidomyiid taxa based on the following combination of characters [adapted from <xref ref-type="bibr" rid="B17">Jaschhof and Jaschhof 2009</xref>]: 1) Antenna with 12 flagellomeres; 2) Node of fourth antennal flagellomere featuring one complete and two incomplete crenulate whorls with sensory hairs with two incompletely collar-shaped sensilla distally; 3) Apical part of the R<sub>1</sub> vein, located near wing tip (ApicR<sub>1</sub>) elongated, approximately 4–6 times the length of Rs; 4) Gonostyli strongly convex posteriorly without apical spines; 5) Aedeagal apodeme equipped with typical head-like structure; 6) Tegmen with transverse brace (i.e., H-shaped), various processes on apex.</p></tp:treatment-sec><tp:treatment-sec><!--Section generated to contain objects referenced in tp:taxon-treatment.--><fig id="F1" position="float" orientation="portrait"><object-id xmlns:xlink="http://www.w3.org/1999/xlink" content-type="doi" xlink:type="simple">10.3897/zookeys.1223.128062.figure1</object-id><object-id xmlns:xlink="http://www.w3.org/1999/xlink" content-type="arpha" xlink:type="simple">7BB2D862-FA15-56FD-BDBB-BEE15427164E</object-id><label>Figure 1.</label><caption><p><bold>A</bold> Malaise trap in Odae mountain (17 Sept. 2019) <bold>B</bold> map of sampling sites for specimens collected in the present study. For abbreviations of locations, see Table <xref ref-type="table" rid="T1">1</xref>. The map was prepared using QGIS 3.28.1 (<ext-link xmlns:xlink="http://www.w3.org/1999/xlink" xlink:href="https://www.qgis.org/ko/site/" ext-link-type="uri" xlink:type="simple">https://www.qgis.org/ko/site/</ext-link>) <bold>C</bold> male adult habitus of <italic><tp:taxon-name><tp:taxon-name-part taxon-name-part-type="genus" reg="Campylomyza">Campylomyza</tp:taxon-name-part><tp:taxon-name-part taxon-name-part-type="species" reg="aborigena">aborigena</tp:taxon-name-part></tp:taxon-name></italic> excluding genitalia and two legs. Scale bar = 0.5 mm. Abbreviations: AntC: anterior cubitus, R<sub>1</sub>: anterior branch of radius, ApicR<sub>1</sub>: apical part of R<sub>1</sub>, R<sub>4+5</sub>: third branch of radius, M<sub>1+2</sub>: combined form of the first and second branches of the media, CuA: anterior branch of cubitus.</p></caption><graphic xmlns:xlink="http://www.w3.org/1999/xlink" xlink:href="zookeys-1223-221_article-128062__-g001.jpg" position="float" orientation="portrait" xlink:type="simple" id="oo_1216604.jpg"><uri content-type="original_file" xlink:type="simple">https://binary.pensoft.net/fig/1216604</uri></graphic></fig><table-wrap id="T1" position="float" orientation="portrait"><label>Table 1.</label><caption><p>Location data of collected Korean <italic><tp:taxon-name><tp:taxon-name-part taxon-name-part-type="genus" reg="Campylomyza">Campylomyza</tp:taxon-name-part></tp:taxon-name></italic> species and species occurrence by region.</p></caption><table id="TID0EHRAI" rules="all"><tbody><tr><td rowspan="1" colspan="1">
                  <bold>Abbreviation</bold>
                </td><td rowspan="1" colspan="1">
                  <bold>Location</bold>
                </td><td rowspan="1" colspan="1">
                  <bold>Species</bold>
                </td></tr><tr><td rowspan="1" colspan="1">
                  <bold>
                    <abbrev xmlns:xlink="http://www.w3.org/1999/xlink" xlink:title="A deciduous forest composed of medium-aged trees of the 6th class" id="ABBRID0EFFAE" xlink:type="simple">Gariwang</abbrev>
                  </bold>
                </td><td rowspan="1" colspan="1">Gangwon-do, Jeongseon-gun, Jeongseon-eup, Hoedong-ri, 870, Gariwangsan Recreational Forest</td><td rowspan="1" colspan="1"><italic><tp:taxon-name><tp:taxon-name-part taxon-name-part-type="genus" reg="Campylomyza">C.</tp:taxon-name-part><tp:taxon-name-part taxon-name-part-type="species" reg="hori">hori</tp:taxon-name-part></tp:taxon-name></italic> sp. nov.</td></tr><tr><td rowspan="1" colspan="1">
                  <bold>
                    <abbrev xmlns:xlink="http://www.w3.org/1999/xlink" xlink:title="The Malaise trap was installed along a valley near oak and Korean pine trees" id="ABBRID0EBGAE" xlink:type="simple">GP</abbrev>
                  </bold>
                </td><td rowspan="1" colspan="1">Gyeonggi-do, Gapyeong-gun, Buk-myeon, Garimgyo (bridge name)</td><td rowspan="1" colspan="1"><italic><tp:taxon-name><tp:taxon-name-part taxon-name-part-type="genus" reg="Campylomyza">C.</tp:taxon-name-part><tp:taxon-name-part taxon-name-part-type="species" reg="ambulata">ambulata</tp:taxon-name-part></tp:taxon-name></italic> sp. nov.</td></tr><tr><td rowspan="1" colspan="1">
                  <bold>
                    <abbrev xmlns:xlink="http://www.w3.org/1999/xlink" xlink:title="An urban-managed forest" id="ABBRID0E4GAE" xlink:type="simple">GW</abbrev>
                  </bold>
                </td><td rowspan="1" colspan="1">Seoul, Seongbuk-gu, Bugaksan-ro, Mt. Gaewun</td><td rowspan="1" colspan="1"><italic><tp:taxon-name><tp:taxon-name-part taxon-name-part-type="genus" reg="Campylomyza">C.</tp:taxon-name-part><tp:taxon-name-part taxon-name-part-type="species" reg="ambulata">ambulata</tp:taxon-name-part></tp:taxon-name></italic> sp. nov.</td></tr><tr><td rowspan="1" colspan="1">
                  <bold>
                    <abbrev xmlns:xlink="http://www.w3.org/1999/xlink" xlink:title="Located in the southern part of the Korean Peninsula near the coastline" id="ABBRID0EZHAE" xlink:type="simple">HN</abbrev>
                  </bold>
                </td><td rowspan="1" colspan="1">Jeollanam-do, Haenam-gun, Hwangsan-myeon, Oeip-gil</td><td rowspan="1" colspan="1">
                  <italic>
                    <tp:taxon-name><tp:taxon-name-part taxon-name-part-type="genus" reg="Campylomyza">C.</tp:taxon-name-part><tp:taxon-name-part taxon-name-part-type="species" reg="cornuta">cornuta</tp:taxon-name-part></tp:taxon-name>
                  </italic>
                </td></tr><tr><td rowspan="5" colspan="1">
                  <bold>
                    <abbrev xmlns:xlink="http://www.w3.org/1999/xlink" xlink:title="The Malaise trap was placed in the experimental farm of Korea University" id="ABBRID0EVIAE" xlink:type="simple">KUF</abbrev>
                  </bold>
                </td><td rowspan="5" colspan="1">Gyeonggi-do, Namyangju-si, Wabu-eup, Dosim-gil, Korea University’s farm to practice</td><td rowspan="1" colspan="1">
                  <italic>
                    <tp:taxon-name><tp:taxon-name-part taxon-name-part-type="genus" reg="Campylomyza">C.</tp:taxon-name-part><tp:taxon-name-part taxon-name-part-type="species" reg="abjecta">abjecta</tp:taxon-name-part></tp:taxon-name>
                  </italic>
                </td></tr><tr><td rowspan="1" colspan="1">
                  <italic>
                    <tp:taxon-name><tp:taxon-name-part taxon-name-part-type="genus" reg="Campylomyza">C.</tp:taxon-name-part><tp:taxon-name-part taxon-name-part-type="species" reg="appendiculata">appendiculata</tp:taxon-name-part></tp:taxon-name>
                  </italic>
                </td></tr><tr><td rowspan="1" colspan="1"><italic><tp:taxon-name><tp:taxon-name-part taxon-name-part-type="genus" reg="Campylomyza">C.</tp:taxon-name-part><tp:taxon-name-part taxon-name-part-type="species" reg="cornigera">cornigera</tp:taxon-name-part></tp:taxon-name></italic> sp. nov.</td></tr><tr><td rowspan="1" colspan="1"><italic><tp:taxon-name><tp:taxon-name-part taxon-name-part-type="genus" reg="Campylomyza">C.</tp:taxon-name-part><tp:taxon-name-part taxon-name-part-type="species" reg="convexa">convexa</tp:taxon-name-part></tp:taxon-name></italic> sp. nov.</td></tr><tr><td rowspan="1" colspan="1">
                  <italic>
                    <tp:taxon-name><tp:taxon-name-part taxon-name-part-type="genus" reg="Campylomyza">C.</tp:taxon-name-part><tp:taxon-name-part taxon-name-part-type="species" reg="furva">furva</tp:taxon-name-part></tp:taxon-name>
                  </italic>
                </td></tr><tr><td rowspan="8" colspan="1">
                  <bold>
                    <abbrev xmlns:xlink="http://www.w3.org/1999/xlink" xlink:title="The Malaise trap was installed at the National Ecology Research Center in Yeongyang" id="ABBRID0ERLAE" xlink:type="simple">NERC</abbrev>
                  </bold>
                </td><td rowspan="8" colspan="1">Gyeongsangbuk-do, Yeongyang-gun, Yeongyang-eup, Gowol-gil, 23, National Endangered Species Restoration Center</td><td rowspan="1" colspan="1">
                  <italic>
                    <tp:taxon-name><tp:taxon-name-part taxon-name-part-type="genus" reg="Campylomyza">C.</tp:taxon-name-part><tp:taxon-name-part taxon-name-part-type="species" reg="abjecta">abjecta</tp:taxon-name-part></tp:taxon-name>
                  </italic>
                </td></tr><tr><td rowspan="1" colspan="1"><italic><tp:taxon-name><tp:taxon-name-part taxon-name-part-type="genus" reg="Campylomyza">C.</tp:taxon-name-part><tp:taxon-name-part taxon-name-part-type="species" reg="ambulata">ambulata</tp:taxon-name-part></tp:taxon-name></italic> sp. nov.</td></tr><tr><td rowspan="1" colspan="1"><italic><tp:taxon-name><tp:taxon-name-part taxon-name-part-type="genus" reg="Campylomyza">C.</tp:taxon-name-part><tp:taxon-name-part taxon-name-part-type="species" reg="cornigera">cornigera</tp:taxon-name-part></tp:taxon-name></italic> sp. nov.</td></tr><tr><td rowspan="1" colspan="1">
                  <italic>
                    <tp:taxon-name><tp:taxon-name-part taxon-name-part-type="genus" reg="Campylomyza">C.</tp:taxon-name-part><tp:taxon-name-part taxon-name-part-type="species" reg="flavipes">flavipes</tp:taxon-name-part></tp:taxon-name>
                  </italic>
                </td></tr><tr><td rowspan="1" colspan="1">
                  <italic>
                    <tp:taxon-name><tp:taxon-name-part taxon-name-part-type="genus" reg="Campylomyza">C.</tp:taxon-name-part><tp:taxon-name-part taxon-name-part-type="species" reg="furva">furva</tp:taxon-name-part></tp:taxon-name>
                  </italic>
                </td></tr><tr><td rowspan="1" colspan="1">
                  <italic>
                    <tp:taxon-name><tp:taxon-name-part taxon-name-part-type="genus" reg="Campylomyza">C.</tp:taxon-name-part><tp:taxon-name-part taxon-name-part-type="species" reg="furva">furva</tp:taxon-name-part></tp:taxon-name>
                  </italic>
                </td></tr><tr><td rowspan="1" colspan="1"><italic><tp:taxon-name><tp:taxon-name-part taxon-name-part-type="genus" reg="Campylomyza">C.</tp:taxon-name-part><tp:taxon-name-part taxon-name-part-type="species" reg="salicia">salicia</tp:taxon-name-part></tp:taxon-name></italic> sp. nov.</td></tr><tr><td rowspan="1" colspan="1">
                  <italic>
                    <tp:taxon-name><tp:taxon-name-part taxon-name-part-type="genus" reg="Campylomyza">C.</tp:taxon-name-part><tp:taxon-name-part taxon-name-part-type="species" reg="spinata">spinata</tp:taxon-name-part></tp:taxon-name>
                  </italic>
                </td></tr><tr><td rowspan="4" colspan="1">
                  <bold>Odae 1</bold>
                </td><td rowspan="4" colspan="1">Gangwon-do, Pyeongchang-gun, Jinbu-myeon, Odaesan-ro, Mt. Odae, small valley before So-Myeong valley</td><td rowspan="1" colspan="1"><italic><tp:taxon-name><tp:taxon-name-part taxon-name-part-type="genus" reg="Campylomyza">C.</tp:taxon-name-part><tp:taxon-name-part taxon-name-part-type="species" reg="angusta">angusta</tp:taxon-name-part></tp:taxon-name></italic> sp. nov.</td></tr><tr><td rowspan="1" colspan="1">
                  <italic>
                    <tp:taxon-name><tp:taxon-name-part taxon-name-part-type="genus" reg="Campylomyza">C.</tp:taxon-name-part><tp:taxon-name-part taxon-name-part-type="species" reg="cavitata">cavitata</tp:taxon-name-part></tp:taxon-name>
                  </italic>
                </td></tr><tr><td rowspan="1" colspan="1">
                  <italic>
                    <tp:taxon-name><tp:taxon-name-part taxon-name-part-type="genus" reg="Campylomyza">C.</tp:taxon-name-part><tp:taxon-name-part taxon-name-part-type="species" reg="cornigera">cornigera</tp:taxon-name-part></tp:taxon-name>
                  </italic>
                </td></tr><tr><td rowspan="1" colspan="1">
                  <italic>
                    <tp:taxon-name><tp:taxon-name-part taxon-name-part-type="genus" reg="Campylomyza">C.</tp:taxon-name-part><tp:taxon-name-part taxon-name-part-type="species" reg="cingulata">cingulata</tp:taxon-name-part></tp:taxon-name>
                  </italic>
                </td></tr><tr><td rowspan="5" colspan="1">
                  <bold>Odae 2</bold>
                </td><td rowspan="5" colspan="1">Gangwon-do, Pyeongchang-gun, Jinbu-myeon, Odaesan-ro, Mt. Odae, the road before temple (Buk-Dae-Mi-Reuk-Am)</td><td rowspan="1" colspan="1">
                  <italic>
                    <tp:taxon-name><tp:taxon-name-part taxon-name-part-type="genus" reg="Campylomyza">C.</tp:taxon-name-part><tp:taxon-name-part taxon-name-part-type="species" reg="aborigena">aborigena</tp:taxon-name-part></tp:taxon-name>
                  </italic>
                </td></tr><tr><td rowspan="1" colspan="1">
                  <italic>
                    <tp:taxon-name><tp:taxon-name-part taxon-name-part-type="genus" reg="Campylomyza">C.</tp:taxon-name-part><tp:taxon-name-part taxon-name-part-type="species" reg="ambulata">ambulata</tp:taxon-name-part></tp:taxon-name>
                  </italic>
                </td></tr><tr><td rowspan="1" colspan="1">
                  <italic>
                    <tp:taxon-name><tp:taxon-name-part taxon-name-part-type="genus" reg="Campylomyza">C.</tp:taxon-name-part><tp:taxon-name-part taxon-name-part-type="species" reg="flavipes">flavipes</tp:taxon-name-part></tp:taxon-name>
                  </italic>
                </td></tr><tr><td rowspan="1" colspan="1">
                  <italic>
                    <tp:taxon-name><tp:taxon-name-part taxon-name-part-type="genus" reg="Campylomyza">C.</tp:taxon-name-part><tp:taxon-name-part taxon-name-part-type="species" reg="flavipes">flavipes</tp:taxon-name-part></tp:taxon-name>
                  </italic>
                </td></tr><tr><td rowspan="1" colspan="1"><italic><tp:taxon-name><tp:taxon-name-part taxon-name-part-type="genus" reg="Campylomyza">C.</tp:taxon-name-part><tp:taxon-name-part taxon-name-part-type="species" reg="odae">odae</tp:taxon-name-part></tp:taxon-name></italic> sp. nov.</td></tr><tr><td rowspan="3" colspan="1">
                  <bold>SJ 1</bold>
                </td><td rowspan="3" colspan="1">Gyeongsangbuk-do, Sangju-si, Hwabuk-myeon, Ipseok-ri</td><td rowspan="1" colspan="1">
                  <italic>
                    <tp:taxon-name><tp:taxon-name-part taxon-name-part-type="genus" reg="Campylomyza">C.</tp:taxon-name-part><tp:taxon-name-part taxon-name-part-type="species" reg="abjecta">abjecta</tp:taxon-name-part></tp:taxon-name>
                  </italic>
                </td></tr><tr><td rowspan="1" colspan="1">
                  <italic>
                    <tp:taxon-name><tp:taxon-name-part taxon-name-part-type="genus" reg="Campylomyza">C.</tp:taxon-name-part><tp:taxon-name-part taxon-name-part-type="species" reg="appendiculata">appendiculata</tp:taxon-name-part></tp:taxon-name>
                  </italic>
                </td></tr><tr><td rowspan="1" colspan="1">
                  <italic>
                    <tp:taxon-name><tp:taxon-name-part taxon-name-part-type="genus" reg="Campylomyza">C.</tp:taxon-name-part><tp:taxon-name-part taxon-name-part-type="species" reg="spinata">spinata</tp:taxon-name-part></tp:taxon-name>
                  </italic>
                </td></tr><tr><td rowspan="3" colspan="1">
                  <bold>SJ 2</bold>
                </td><td rowspan="3" colspan="1">Gyeongsangbuk-do, Sangju-si, Hwabuk-myeon, Ipseok-ri</td><td rowspan="1" colspan="1">
                  <italic>
                    <tp:taxon-name><tp:taxon-name-part taxon-name-part-type="genus" reg="Campylomyza">C.</tp:taxon-name-part><tp:taxon-name-part taxon-name-part-type="species" reg="abjecta">abjecta</tp:taxon-name-part></tp:taxon-name>
                  </italic>
                </td></tr><tr><td rowspan="1" colspan="1"><italic><tp:taxon-name><tp:taxon-name-part taxon-name-part-type="genus" reg="Campylomyza">C.</tp:taxon-name-part><tp:taxon-name-part taxon-name-part-type="species" reg="ambulata">ambulata</tp:taxon-name-part></tp:taxon-name></italic> sp. nov.</td></tr><tr><td rowspan="1" colspan="1">
                  <italic>
                    <tp:taxon-name><tp:taxon-name-part taxon-name-part-type="genus" reg="Campylomyza">C.</tp:taxon-name-part><tp:taxon-name-part taxon-name-part-type="species" reg="appendiculata">appendiculata</tp:taxon-name-part></tp:taxon-name>
                  </italic>
                </td></tr><tr><td rowspan="2" colspan="1">
                  <bold>
                    <abbrev xmlns:xlink="http://www.w3.org/1999/xlink" xlink:title="A protected area within Mt. Sobaek National Park" id="ABBRID0ERYAE" xlink:type="simple">Sobaek</abbrev>
                  </bold>
                </td><td rowspan="2" colspan="1">Gyeongsangbuk-do, Yeongju-si, Punggi-eup, Sucheol-ri, Mt. <abbrev xmlns:xlink="http://www.w3.org/1999/xlink" xlink:title="A protected area within Mt. Sobaek National Park" id="ABBRID0EZYAE" xlink:type="simple">Sobaek</abbrev></td><td rowspan="1" colspan="1">
                  <italic>
                    <tp:taxon-name><tp:taxon-name-part taxon-name-part-type="genus" reg="Campylomyza">C.</tp:taxon-name-part><tp:taxon-name-part taxon-name-part-type="species" reg="aborigena">aborigena</tp:taxon-name-part></tp:taxon-name>
                  </italic>
                </td></tr><tr><td rowspan="1" colspan="1"><italic><tp:taxon-name><tp:taxon-name-part taxon-name-part-type="genus" reg="Campylomyza">C.</tp:taxon-name-part><tp:taxon-name-part taxon-name-part-type="species" reg="hori">hori</tp:taxon-name-part></tp:taxon-name></italic> sp. nov.</td></tr></tbody></table></table-wrap></tp:treatment-sec><ref-list><ref id="B35"><mixed-citation xmlns:xlink="http://www.w3.org/1999/xlink" xlink:type="simple"><person-group><name name-style="western"><surname>Westwood</surname><given-names>JO</given-names></name></person-group> (<year>1840</year>) <article-title>An Introduction to the Modern Classification of Insects. Synopsis of the genera of British Insects.</article-title><source>London</source><volume>2</volume>: <fpage>126</fpage>–<lpage>127</lpage>. <ext-link xlink:href="https://www.biodiversitylibrary.org/item/45812#page/7/mode/1up" ext-link-type="uri" xlink:type="simple">https://www.biodiversitylibrary.org/item/45812#page/7/mode/1up</ext-link></mixed-citation></ref><ref id="B13"><mixed-citation xmlns:xlink="http://www.w3.org/1999/xlink" xlink:type="simple"><person-group><name name-style="western"><surname>Jaschhof</surname><given-names>M</given-names></name></person-group> (<year>1998b</year>) <article-title>Neue Gallmücken-Arten aus der Paläarktis (<tp:taxon-name><tp:taxon-name-part taxon-name-part-type="order">Diptera</tp:taxon-name-part></tp:taxon-name>, <tp:taxon-name><tp:taxon-name-part taxon-name-part-type="family">Cecidomyiidae</tp:taxon-name-part></tp:taxon-name>, <tp:taxon-name><tp:taxon-name-part taxon-name-part-type="subfamily">Lestremiinae</tp:taxon-name-part></tp:taxon-name>). 3. Beitrag: Gattungen <italic><tp:taxon-name><tp:taxon-name-part taxon-name-part-type="genus">Campylomyza</tp:taxon-name-part></tp:taxon-name></italic>, <italic><tp:taxon-name><tp:taxon-name-part taxon-name-part-type="genus">Bryomyia</tp:taxon-name-part></tp:taxon-name></italic>, <italic><tp:taxon-name><tp:taxon-name-part taxon-name-part-type="genus">Heterogenella</tp:taxon-name-part></tp:taxon-name></italic>, <italic><tp:taxon-name><tp:taxon-name-part taxon-name-part-type="genus">Xylopriona</tp:taxon-name-part></tp:taxon-name></italic> und <italic><tp:taxon-name><tp:taxon-name-part taxon-name-part-type="genus">Polyardis</tp:taxon-name-part></tp:taxon-name></italic>.</article-title><source>Studia Dipterologica</source><volume>4</volume>: <fpage>259</fpage>–<lpage>274</lpage>.</mixed-citation></ref><ref id="B17"><mixed-citation xmlns:xlink="http://www.w3.org/1999/xlink" xlink:type="simple"><person-group><name name-style="western"><surname>Jaschhof</surname><given-names>M</given-names></name><name name-style="western"><surname>Jaschhof</surname><given-names>C</given-names></name></person-group> (<year>2009</year>) <article-title>The wood midges (<tp:taxon-name><tp:taxon-name-part taxon-name-part-type="order">Diptera</tp:taxon-name-part></tp:taxon-name>: <tp:taxon-name><tp:taxon-name-part taxon-name-part-type="family">Cecidomyiidae</tp:taxon-name-part></tp:taxon-name>: <tp:taxon-name><tp:taxon-name-part taxon-name-part-type="subfamily">Lestremiinae</tp:taxon-name-part></tp:taxon-name>) of Fennoscandia and Denmark.</article-title><source>Studia Dipterologica Supplement</source><volume>18</volume>: <fpage>1</fpage>–<lpage>333</lpage>.</mixed-citation></ref></ref-list></tp:taxon-treatment>
