# Supplementary material for: ﻿Taxonomic study of the genus Campylomyza Meigen (Diptera, Cecidomyiidae) in Korea with descriptions of seven new species
Source: Zookeys. 2025 Jan 9;1223:221–45. doi: 10.3897/zookeys.1223.128062 (PMC11739811; doi:10.3897/zookeys.1223.128062)
Supplement: XML Treatment for Campylomyza abjecta [file zookeys.1223.128062-treatment2.xml]

<!DOCTYPE tp:taxon-treatment
  PUBLIC "-//TaxonX//DTD Taxonomic Treatment Publishing DTD v0 20100105//EN" "tax-treatment-NSO.dtd">
<tp:taxon-treatment xmlns:tp="http://www.plazi.org/taxpub"><tp:treatment-meta><kwd-group><label>Taxon classification</label><kwd>
              <named-content content-type="kingdom">Animalia</named-content>
            </kwd><kwd>
              <named-content content-type="order">Diptera</named-content>
            </kwd><kwd>
              <named-content content-type="family">Cecidomyiidae</named-content>
            </kwd></kwd-group><mixed-citation publication-type="journal"><person-group><name><surname>Ham</surname><given-names>Daseul</given-names></name><name><surname>Bae</surname><given-names>Yeon Jae</given-names></name></person-group><article-title>﻿Taxonomic study of the genus <italic><tp:taxon-name><tp:taxon-name-part taxon-name-part-type="genus" reg="Campylomyza">Campylomyza</tp:taxon-name-part></tp:taxon-name></italic> Meigen (<tp:taxon-name><tp:taxon-name-part taxon-name-part-type="order">Diptera</tp:taxon-name-part></tp:taxon-name>, <tp:taxon-name><tp:taxon-name-part taxon-name-part-type="family">Cecidomyiidae</tp:taxon-name-part></tp:taxon-name>) in Korea with descriptions of seven new species</article-title><source>Zookeys</source><day>09</day><month>01</month><year>2025</year><volume>1223</volume><fpage>221</fpage><lpage>245</lpage><pub-id pub-id-type="doi">10.3897/zookeys.1223.128062</pub-id></mixed-citation></tp:treatment-meta><tp:nomenclature><label>﻿</label><tp:taxon-name>
            <object-id xmlns:xlink="http://www.w3.org/1999/xlink" content-type="arpha" xlink:type="simple">391D8874-F148-5D67-B6E6-E652389517BB</object-id>
            <tp:taxon-name-part taxon-name-part-type="genus" reg="Campylomyza">Campylomyza</tp:taxon-name-part>
            <tp:taxon-name-part taxon-name-part-type="species" reg="abjecta">abjecta</tp:taxon-name-part>
          </tp:taxon-name><tp:taxon-authority>Mamaev, 1998</tp:taxon-authority><tp:nomenclature-citation-list><tp:nomenclature-citation><tp:taxon-name>
                <tp:taxon-name-part taxon-name-part-type="genus" reg="Campylomyza">Campylomyza</tp:taxon-name-part>
                <tp:taxon-name-part taxon-name-part-type="species" reg="abjecta">abjecta</tp:taxon-name-part>
              </tp:taxon-name><comment><xref ref-type="bibr" rid="B29">Mamaev 1998</xref>: 6.</comment></tp:nomenclature-citation><tp:nomenclature-citation><tp:taxon-name>
                <tp:taxon-name-part taxon-name-part-type="genus" reg="Campylomyza">Campylomyza</tp:taxon-name-part>
                <tp:taxon-name-part taxon-name-part-type="species" reg="abjecta">abjecta</tp:taxon-name-part>
              </tp:taxon-name><comment><xref ref-type="bibr" rid="B19">Jaschhof and Jaschhof 2017</xref>: 5, fig. 2A–C (redescription).</comment></tp:nomenclature-citation></tp:nomenclature-citation-list></tp:nomenclature><tp:treatment-sec sec-type="distribution" id="SECID0EULAG"><title>Distribution.</title><p>Russia (Primorsky), Sweden, new record for South Korea.</p></tp:treatment-sec><tp:treatment-sec sec-type="material" id="SECID0EZLAG"><title>Specimens examined.</title><p>Korea • 3♂♂ (slides no. 19AY-3, 7, 19AYa-9, 10); <bold><abbrev xmlns:xlink="http://www.w3.org/1999/xlink" xlink:title="The Malaise trap was installed at the National Ecology Research Center in Yeongyang" id="ABBRID0EAMAG" xlink:type="simple">NERC</abbrev></bold>; 10–17 Apr. 2019; Y. J. Choi, H. G. Kim leg.; deposited in <named-content xmlns:xlink="http://www.w3.org/1999/xlink" content-type="dwc:institutional_code" xlink:title="Korean Entomological Institute, Korea University" xlink:href="http://grbio.org/institution/korea-university" xlink:type="simple">KU</named-content> • 1♂ (slide no. NIBRIN0000857557); <bold><abbrev xmlns:xlink="http://www.w3.org/1999/xlink" xlink:title="The Malaise trap was placed in the experimental farm of Korea University" id="ABBRID0EJMAG" xlink:type="simple">KUF</abbrev></bold>; 2–8 Apr. 2017; D. Ham leg.; deposited in <named-content xmlns:xlink="http://www.w3.org/1999/xlink" content-type="dwc:institutional_code" xlink:title="National Institute of Biological Resources, Incheon" xlink:href="http://grbio.org/institution/national-institute-biological-resources" xlink:type="simple">NIBR</named-content> • 1♂ (slide no. NIBRIN0000992636); <bold>SJ 1</bold>; 13 Apr. – 4 May 2019; W. G. Kim leg.; deposited in <named-content xmlns:xlink="http://www.w3.org/1999/xlink" content-type="dwc:institutional_code" xlink:title="National Institute of Biological Resources, Incheon" xlink:href="http://grbio.org/institution/national-institute-biological-resources" xlink:type="simple">NIBR</named-content> • 1♂ (slide no. NIBRIN0000992634); <bold>SJ 2</bold>; 8–24 Apr. 2020; W. G. Kim leg.; deposited in <named-content xmlns:xlink="http://www.w3.org/1999/xlink" content-type="dwc:institutional_code" xlink:title="National Institute of Biological Resources, Incheon" xlink:href="http://grbio.org/institution/national-institute-biological-resources" xlink:type="simple">NIBR</named-content>.</p><fig id="F2" position="float" orientation="portrait"><object-id xmlns:xlink="http://www.w3.org/1999/xlink" content-type="doi" xlink:type="simple">10.3897/zookeys.1223.128062.figure2</object-id><object-id xmlns:xlink="http://www.w3.org/1999/xlink" content-type="arpha" xlink:type="simple">5D7B36AC-E2BD-519C-9092-307B54D5303B</object-id><label>Figure 2.</label><caption><p>Male morphology of <italic><tp:taxon-name><tp:taxon-name-part taxon-name-part-type="genus" reg="Campylomyza">Campylomyza</tp:taxon-name-part><tp:taxon-name-part taxon-name-part-type="species" reg="aborigena">aborigena</tp:taxon-name-part></tp:taxon-name></italic> Mamaev, 1998 (<bold>A–C</bold>) and <italic><tp:taxon-name><tp:taxon-name-part taxon-name-part-type="genus" reg="Campylomyza">Campylomyza</tp:taxon-name-part><tp:taxon-name-part taxon-name-part-type="species" reg="ambulata">ambulata</tp:taxon-name-part></tp:taxon-name></italic> sp. nov. (<bold>D–G</bold>) <bold>A</bold> gonocoxites, ventral view, slide no. NIBRIN0000992639 <bold>B</bold> gonostylus, dorsal view, slide no. NIBRIN0000992639 <bold>C</bold> tegmen, dorsal view, slide no. 19–38 <bold>D</bold> gonocoxites, ventral veiw, holotype <bold>E–G</bold> tegmen, dorsal view <bold>E</bold> holotype <bold>F</bold> paratype (slide no. NIBRIN0000919403) <bold>G</bold> paratype (slide no. 19AY-9). Scale bars: 0.05 mm.</p></caption><graphic xmlns:xlink="http://www.w3.org/1999/xlink" xlink:href="zookeys-1223-221_article-128062__-g002.jpg" position="float" orientation="portrait" xlink:type="simple" id="oo_1216605.jpg"><uri content-type="original_file" xlink:type="simple">https://binary.pensoft.net/fig/1216605</uri></graphic></fig></tp:treatment-sec><ref-list><ref id="B29"><mixed-citation xmlns:xlink="http://www.w3.org/1999/xlink" xlink:type="simple"><person-group><name name-style="western"><surname>Mamaev</surname><given-names>BM</given-names></name></person-group> (<year>1998</year>) <article-title>[New species of gall midges of the subfamily <tp:taxon-name><tp:taxon-name-part taxon-name-part-type="subfamily">Lestremiinae</tp:taxon-name-part></tp:taxon-name> (<tp:taxon-name><tp:taxon-name-part taxon-name-part-type="order">Diptera</tp:taxon-name-part></tp:taxon-name>, <tp:taxon-name><tp:taxon-name-part taxon-name-part-type="family">Cecidomyiidae</tp:taxon-name-part></tp:taxon-name>).</article-title><source>] All-Russian Institute of Continuous Education in Forestry, Pushkino, Moscow Region</source><volume>10</volume>: <fpage>1</fpage>–<lpage>10</lpage>.</mixed-citation></ref><ref id="B19"><mixed-citation xmlns:xlink="http://www.w3.org/1999/xlink" xlink:type="simple"><person-group><name name-style="western"><surname>Jaschhof</surname><given-names>M</given-names></name><name name-style="western"><surname>Jaschhof</surname><given-names>C</given-names></name></person-group> (<year>2017</year>) <article-title>Mycophagous gall midges (<tp:taxon-name><tp:taxon-name-part taxon-name-part-type="order">Diptera</tp:taxon-name-part></tp:taxon-name>, <tp:taxon-name><tp:taxon-name-part taxon-name-part-type="family">Cecidomyiidae</tp:taxon-name-part></tp:taxon-name>: <tp:taxon-name><tp:taxon-name-part taxon-name-part-type="subfamily">Lestremiinae</tp:taxon-name-part></tp:taxon-name>, <tp:taxon-name><tp:taxon-name-part taxon-name-part-type="subfamily">Micromyinae</tp:taxon-name-part></tp:taxon-name>, <tp:taxon-name><tp:taxon-name-part taxon-name-part-type="subfamily">Winnertziinae</tp:taxon-name-part></tp:taxon-name>, <tp:taxon-name><tp:taxon-name-part taxon-name-part-type="subfamily">Porricondylinae</tp:taxon-name-part></tp:taxon-name>): first records in Sweden and descriptions of closely related new species from elsewhere.</article-title><source>Zootaxa</source><volume>4226</volume>(<issue>4</issue>): <fpage>546</fpage>–<lpage>570</lpage>. <ext-link xlink:href="10.11646/zootaxa.4226.4.6" ext-link-type="doi" xlink:type="simple">https://doi.org/10.11646/zootaxa.4226.4.6</ext-link></mixed-citation></ref></ref-list></tp:taxon-treatment>
