# Supplementary material for: ﻿Taxonomic study of the genus Campylomyza Meigen (Diptera, Cecidomyiidae) in Korea with descriptions of seven new species
Source: Zookeys. 2025 Jan 9;1223:221–45. doi: 10.3897/zookeys.1223.128062 (PMC11739811; doi:10.3897/zookeys.1223.128062)
Supplement: XML Treatment for Campylomyza aborigena [file zookeys.1223.128062-treatment3.xml]

<!DOCTYPE tp:taxon-treatment
  PUBLIC "-//TaxonX//DTD Taxonomic Treatment Publishing DTD v0 20100105//EN" "tax-treatment-NSO.dtd">
<tp:taxon-treatment xmlns:tp="http://www.plazi.org/taxpub"><tp:treatment-meta><kwd-group><label>Taxon classification</label><kwd>
              <named-content content-type="kingdom">Animalia</named-content>
            </kwd><kwd>
              <named-content content-type="order">Diptera</named-content>
            </kwd><kwd>
              <named-content content-type="family">Cecidomyiidae</named-content>
            </kwd></kwd-group><mixed-citation publication-type="journal"><person-group><name><surname>Ham</surname><given-names>Daseul</given-names></name><name><surname>Bae</surname><given-names>Yeon Jae</given-names></name></person-group><article-title>﻿Taxonomic study of the genus <italic><tp:taxon-name><tp:taxon-name-part taxon-name-part-type="genus" reg="Campylomyza">Campylomyza</tp:taxon-name-part></tp:taxon-name></italic> Meigen (<tp:taxon-name><tp:taxon-name-part taxon-name-part-type="order">Diptera</tp:taxon-name-part></tp:taxon-name>, <tp:taxon-name><tp:taxon-name-part taxon-name-part-type="family">Cecidomyiidae</tp:taxon-name-part></tp:taxon-name>) in Korea with descriptions of seven new species</article-title><source>Zookeys</source><day>09</day><month>01</month><year>2025</year><volume>1223</volume><fpage>221</fpage><lpage>245</lpage><pub-id pub-id-type="doi">10.3897/zookeys.1223.128062</pub-id></mixed-citation></tp:treatment-meta><tp:nomenclature><label>﻿</label><tp:taxon-name>
            <object-id xmlns:xlink="http://www.w3.org/1999/xlink" content-type="arpha" xlink:type="simple">A46C5981-898F-53AF-A9BA-5002BB19AC85</object-id>
            <tp:taxon-name-part taxon-name-part-type="genus" reg="Campylomyza">Campylomyza</tp:taxon-name-part>
            <tp:taxon-name-part taxon-name-part-type="species" reg="aborigena">aborigena</tp:taxon-name-part>
          </tp:taxon-name><tp:taxon-authority>Mamaev, 1998</tp:taxon-authority><xref ref-type="fig" rid="F1">Fig. 1C</xref><xref ref-type="fig" rid="F2">, 2A–C</xref><tp:nomenclature-citation-list><tp:nomenclature-citation><tp:taxon-name>
                <tp:taxon-name-part taxon-name-part-type="genus" reg="Campylomyza">Campylomyza</tp:taxon-name-part>
                <tp:taxon-name-part taxon-name-part-type="species" reg="aborigena">aborigena</tp:taxon-name-part>
              </tp:taxon-name><comment>Mamaev, 1998: 6.</comment></tp:nomenclature-citation></tp:nomenclature-citation-list></tp:nomenclature><tp:treatment-sec sec-type="material" id="SECID0EOQAG"><title>Specimens examined.</title><p>Korea • 1♂ (slide no. NIBRIN0000992639); <bold><abbrev xmlns:xlink="http://www.w3.org/1999/xlink" xlink:title="A protected area within Mt. Sobaek National Park" id="ABBRID0EVQAG" xlink:type="simple">Sobaek</abbrev></bold>; 6 May – 6 Jun. 2019; D. Ham, S. Park leg.; deposited in <named-content xmlns:xlink="http://www.w3.org/1999/xlink" content-type="dwc:institutional_code" xlink:title="National Institute of Biological Resources, Incheon" xlink:href="http://grbio.org/institution/national-institute-biological-resources" xlink:type="simple">NIBR</named-content> • 2♂♂ (slides no. NIBRIN0000992638, 19-38); <bold>Odae 2</bold>; 23 Apr. – 11 May 2019; D. Ham, S. Park leg.; deposited in <named-content xmlns:xlink="http://www.w3.org/1999/xlink" content-type="dwc:institutional_code" xlink:title="National Institute of Biological Resources, Incheon" xlink:href="http://grbio.org/institution/national-institute-biological-resources" xlink:type="simple">NIBR</named-content>.</p></tp:treatment-sec><tp:treatment-sec sec-type="diagnosis" id="SECID0EDRAG"><title>Diagnosis.</title><p><italic><tp:taxon-name><tp:taxon-name-part taxon-name-part-type="genus" reg="Campylomyza">Campylomyza</tp:taxon-name-part><tp:taxon-name-part taxon-name-part-type="species" reg="aborigena">aborigena</tp:taxon-name-part></tp:taxon-name></italic> closely resembles <italic><tp:taxon-name><tp:taxon-name-part taxon-name-part-type="genus" reg="Campylomyza">C.</tp:taxon-name-part><tp:taxon-name-part taxon-name-part-type="species" reg="aemula">aemula</tp:taxon-name-part></tp:taxon-name></italic> Mamaev, 1998 (inferred from the illustration in <xref ref-type="bibr" rid="B17">Jaschhof and Jaschhof 2009</xref>) and shares the following characteristics: 1) Tegmen with lamellate (Fig. <xref ref-type="fig" rid="F2">2C</xref>, ↓<sub>5</sub>), tapering apical points that are rounded and strongly sclerotized anteriorly, and weakly sclerotized posteriorly; 2) Large foliate dorsal processes (Fig. <xref ref-type="fig" rid="F2">2C</xref>, ↓<sub>6</sub>) with narrower, sharp points; 3) Gonostyli tapering apically and curved anteroventrally with convex apex margins (Fig. <xref ref-type="fig" rid="F2">2B</xref>). However, <italic><tp:taxon-name><tp:taxon-name-part taxon-name-part-type="genus" reg="Campylomyza">C.</tp:taxon-name-part><tp:taxon-name-part taxon-name-part-type="species" reg="aborigena">aborigena</tp:taxon-name-part></tp:taxon-name></italic> can be distinguished from <italic><tp:taxon-name><tp:taxon-name-part taxon-name-part-type="genus" reg="Campylomyza">C.</tp:taxon-name-part><tp:taxon-name-part taxon-name-part-type="species" reg="aemula">aemula</tp:taxon-name-part></tp:taxon-name></italic> by the following characteristics: tegmen with parallel-sided apical points (Fig. <xref ref-type="fig" rid="F2">2C</xref>, ↓<sub>5</sub>); dorsal processes large, broad basally, pointed apically with strongly sclerotized margin (Fig. <xref ref-type="fig" rid="F2">2C</xref>, ↓<sub>6</sub>).</p></tp:treatment-sec><tp:treatment-sec sec-type="description" id="SECID0EVTAG"><title>Measurements.</title><p>Male adult (Slide no. NIBRIN0000992639): Body length 1.454 mm. Wing length 1.484 mm. Hind leg coxa 0.170 mm; femur 0.547 mm; tibia 0.551 mm; tarsomere I 0.307 mm; tarsomere II 0.164 mm; tarsomere III 0.130 mm; tarsomere IV 0.067 mm; tarsomere V 0.062 mm.</p></tp:treatment-sec><tp:treatment-sec sec-type="redescription" id="SECID0E1TAG"><title>Redescription.</title><p>Male adult. <bold><italic>Head</italic>.</bold> Postocular bristles four or five. Antenna with 12 flagellomeres. Neck of fourth antennal flagellomeres as long as node. Node with one complete and two incomplete crenulate whorls with sensory hairs, two incompletely collar-shaped sensilla distally. Palpus 4-segmented; fourth segment longest. <bold><italic>Thorax</italic>.</bold> Preepisternum with eight setae. Wing length to width ratio 2.44, AntC ending beyond R<sub>4+5</sub> but before reaching M<sub>4</sub>; ApicR<sub>1</sub> 3.23× length of Rs; CuA separated (Fig. <xref ref-type="fig" rid="F1">1C</xref>). Tarsomere I longer than tarsomere II. Claws sickle-shaped, toothed; empodia longer than claws; pubescent. <bold><italic>Terminalia</italic>.</bold> Tg9 slightly tapered towards apex (Fig. <xref ref-type="fig" rid="F2">2A</xref>, ↓<sub>1</sub>). Gonocoxites emarginated broad U-shaped ventrally. (Fig. <xref ref-type="fig" rid="F2">2A</xref>, ↓<sub>2</sub>); ventromedial portion swollen, pronounced (Fig. <xref ref-type="fig" rid="F2">2A</xref>, ↓<sub>3</sub>); dorsal transverse bridge narrower to apex, extending far beyond ventrobasal margin (Fig. <xref ref-type="fig" rid="F2">2A</xref>, ↓<sub>4</sub>). Gonostyli curved anteroventrally; apical margin strongly convex; medial portion excavated; setae becoming denser towards apex. On tegmen, apical points long, lamellate, rounded apically (Fig. <xref ref-type="fig" rid="F2">2C</xref>, ↓<sub>5</sub>); dorsal processes spoon-shaped with hollow in the center and strongly sclerotized apex; directed anteriorly (Fig. <xref ref-type="fig" rid="F2">2C</xref>, ↓<sub>6</sub>). Mesal processes short, sclerotized (Fig. <xref ref-type="fig" rid="F2">2C</xref>, ↓<sub>7</sub>). Tegmen shoulders inconspicuous.</p></tp:treatment-sec><tp:treatment-sec sec-type="distribution" id="SECID0EAWAG"><title>Distribution.</title><p>Russia (Primorsky), new to South Korea.</p></tp:treatment-sec><tp:treatment-sec sec-type="remarks" id="SECID0EFWAG"><title>Remarks.</title><p><italic><tp:taxon-name><tp:taxon-name-part taxon-name-part-type="genus" reg="Campylomyza">Campylomyza</tp:taxon-name-part><tp:taxon-name-part taxon-name-part-type="species" reg="aborigena">aborigena</tp:taxon-name-part></tp:taxon-name></italic> Mamaev, 1998 was originally described based on a single specimen collected in Far East Russia in 1964. Mamaev’s description was limited to just seven lines of text, without any accompanying drawings or photographs. However, thanks to the observations made by Dr. Mathias Jaschhof on the holotype specimen of <italic><tp:taxon-name><tp:taxon-name-part taxon-name-part-type="genus" reg="Campylomyza">C.</tp:taxon-name-part><tp:taxon-name-part taxon-name-part-type="species" reg="aborigena">aborigena</tp:taxon-name-part></tp:taxon-name></italic> in the Zoological Museum of Moscow State University in 2006, we now know that the Korean species is the same as the Russian <italic><tp:taxon-name><tp:taxon-name-part taxon-name-part-type="genus" reg="Campylomyza">C.</tp:taxon-name-part><tp:taxon-name-part taxon-name-part-type="species" reg="aborigena">aborigena</tp:taxon-name-part></tp:taxon-name></italic>. This is significant because it provides further evidence supporting the existence of <italic><tp:taxon-name><tp:taxon-name-part taxon-name-part-type="genus" reg="Campylomyza">C.</tp:taxon-name-part><tp:taxon-name-part taxon-name-part-type="species" reg="aborigena">aborigena</tp:taxon-name-part></tp:taxon-name></italic>, with the Korean finding being only the second record except for the holotype. Mamaev often described species based on a single specimen without proper illustration or depiction. Therefore, the discovery of this species in Korea and the possibility of obtaining additional specimens are of great importance for further supporting Mamaev’s species concept and advancing the taxonomy of mycophagous cecidomyiids.</p></tp:treatment-sec><tp:treatment-sec><!--Section generated to contain objects referenced in tp:taxon-treatment.--><fig id="F1" position="float" orientation="portrait"><object-id xmlns:xlink="http://www.w3.org/1999/xlink" content-type="doi" xlink:type="simple">10.3897/zookeys.1223.128062.figure1</object-id><object-id xmlns:xlink="http://www.w3.org/1999/xlink" content-type="arpha" xlink:type="simple">7BB2D862-FA15-56FD-BDBB-BEE15427164E</object-id><label>Figure 1.</label><caption><p><bold>A</bold> Malaise trap in Odae mountain (17 Sept. 2019) <bold>B</bold> map of sampling sites for specimens collected in the present study. For abbreviations of locations, see Table <xref ref-type="table" rid="T1">1</xref>. The map was prepared using QGIS 3.28.1 (<ext-link xmlns:xlink="http://www.w3.org/1999/xlink" xlink:href="https://www.qgis.org/ko/site/" ext-link-type="uri" xlink:type="simple">https://www.qgis.org/ko/site/</ext-link>) <bold>C</bold> male adult habitus of <italic><tp:taxon-name><tp:taxon-name-part taxon-name-part-type="genus" reg="Campylomyza">Campylomyza</tp:taxon-name-part><tp:taxon-name-part taxon-name-part-type="species" reg="aborigena">aborigena</tp:taxon-name-part></tp:taxon-name></italic> excluding genitalia and two legs. Scale bar = 0.5 mm. Abbreviations: AntC: anterior cubitus, R<sub>1</sub>: anterior branch of radius, ApicR<sub>1</sub>: apical part of R<sub>1</sub>, R<sub>4+5</sub>: third branch of radius, M<sub>1+2</sub>: combined form of the first and second branches of the media, CuA: anterior branch of cubitus.</p></caption><graphic xmlns:xlink="http://www.w3.org/1999/xlink" xlink:href="zookeys-1223-221_article-128062__-g001.jpg" position="float" orientation="portrait" xlink:type="simple" id="oo_1216604.jpg"><uri content-type="original_file" xlink:type="simple">https://binary.pensoft.net/fig/1216604</uri></graphic></fig><table-wrap id="T1" position="float" orientation="portrait"><label>Table 1.</label><caption><p>Location data of collected Korean <italic><tp:taxon-name><tp:taxon-name-part taxon-name-part-type="genus" reg="Campylomyza">Campylomyza</tp:taxon-name-part></tp:taxon-name></italic> species and species occurrence by region.</p></caption><table id="TID0EHRAI" rules="all"><tbody><tr><td rowspan="1" colspan="1">
                  <bold>Abbreviation</bold>
                </td><td rowspan="1" colspan="1">
                  <bold>Location</bold>
                </td><td rowspan="1" colspan="1">
                  <bold>Species</bold>
                </td></tr><tr><td rowspan="1" colspan="1">
                  <bold>
                    <abbrev xmlns:xlink="http://www.w3.org/1999/xlink" xlink:title="A deciduous forest composed of medium-aged trees of the 6th class" id="ABBRID0EFFAE" xlink:type="simple">Gariwang</abbrev>
                  </bold>
                </td><td rowspan="1" colspan="1">Gangwon-do, Jeongseon-gun, Jeongseon-eup, Hoedong-ri, 870, Gariwangsan Recreational Forest</td><td rowspan="1" colspan="1"><italic><tp:taxon-name><tp:taxon-name-part taxon-name-part-type="genus" reg="Campylomyza">C.</tp:taxon-name-part><tp:taxon-name-part taxon-name-part-type="species" reg="hori">hori</tp:taxon-name-part></tp:taxon-name></italic> sp. nov.</td></tr><tr><td rowspan="1" colspan="1">
                  <bold>
                    <abbrev xmlns:xlink="http://www.w3.org/1999/xlink" xlink:title="The Malaise trap was installed along a valley near oak and Korean pine trees" id="ABBRID0EBGAE" xlink:type="simple">GP</abbrev>
                  </bold>
                </td><td rowspan="1" colspan="1">Gyeonggi-do, Gapyeong-gun, Buk-myeon, Garimgyo (bridge name)</td><td rowspan="1" colspan="1"><italic><tp:taxon-name><tp:taxon-name-part taxon-name-part-type="genus" reg="Campylomyza">C.</tp:taxon-name-part><tp:taxon-name-part taxon-name-part-type="species" reg="ambulata">ambulata</tp:taxon-name-part></tp:taxon-name></italic> sp. nov.</td></tr><tr><td rowspan="1" colspan="1">
                  <bold>
                    <abbrev xmlns:xlink="http://www.w3.org/1999/xlink" xlink:title="An urban-managed forest" id="ABBRID0E4GAE" xlink:type="simple">GW</abbrev>
                  </bold>
                </td><td rowspan="1" colspan="1">Seoul, Seongbuk-gu, Bugaksan-ro, Mt. Gaewun</td><td rowspan="1" colspan="1"><italic><tp:taxon-name><tp:taxon-name-part taxon-name-part-type="genus" reg="Campylomyza">C.</tp:taxon-name-part><tp:taxon-name-part taxon-name-part-type="species" reg="ambulata">ambulata</tp:taxon-name-part></tp:taxon-name></italic> sp. nov.</td></tr><tr><td rowspan="1" colspan="1">
                  <bold>
                    <abbrev xmlns:xlink="http://www.w3.org/1999/xlink" xlink:title="Located in the southern part of the Korean Peninsula near the coastline" id="ABBRID0EZHAE" xlink:type="simple">HN</abbrev>
                  </bold>
                </td><td rowspan="1" colspan="1">Jeollanam-do, Haenam-gun, Hwangsan-myeon, Oeip-gil</td><td rowspan="1" colspan="1">
                  <italic>
                    <tp:taxon-name><tp:taxon-name-part taxon-name-part-type="genus" reg="Campylomyza">C.</tp:taxon-name-part><tp:taxon-name-part taxon-name-part-type="species" reg="cornuta">cornuta</tp:taxon-name-part></tp:taxon-name>
                  </italic>
                </td></tr><tr><td rowspan="5" colspan="1">
                  <bold>
                    <abbrev xmlns:xlink="http://www.w3.org/1999/xlink" xlink:title="The Malaise trap was placed in the experimental farm of Korea University" id="ABBRID0EVIAE" xlink:type="simple">KUF</abbrev>
                  </bold>
                </td><td rowspan="5" colspan="1">Gyeonggi-do, Namyangju-si, Wabu-eup, Dosim-gil, Korea University’s farm to practice</td><td rowspan="1" colspan="1">
                  <italic>
                    <tp:taxon-name><tp:taxon-name-part taxon-name-part-type="genus" reg="Campylomyza">C.</tp:taxon-name-part><tp:taxon-name-part taxon-name-part-type="species" reg="abjecta">abjecta</tp:taxon-name-part></tp:taxon-name>
                  </italic>
                </td></tr><tr><td rowspan="1" colspan="1">
                  <italic>
                    <tp:taxon-name><tp:taxon-name-part taxon-name-part-type="genus" reg="Campylomyza">C.</tp:taxon-name-part><tp:taxon-name-part taxon-name-part-type="species" reg="appendiculata">appendiculata</tp:taxon-name-part></tp:taxon-name>
                  </italic>
                </td></tr><tr><td rowspan="1" colspan="1"><italic><tp:taxon-name><tp:taxon-name-part taxon-name-part-type="genus" reg="Campylomyza">C.</tp:taxon-name-part><tp:taxon-name-part taxon-name-part-type="species" reg="cornigera">cornigera</tp:taxon-name-part></tp:taxon-name></italic> sp. nov.</td></tr><tr><td rowspan="1" colspan="1"><italic><tp:taxon-name><tp:taxon-name-part taxon-name-part-type="genus" reg="Campylomyza">C.</tp:taxon-name-part><tp:taxon-name-part taxon-name-part-type="species" reg="convexa">convexa</tp:taxon-name-part></tp:taxon-name></italic> sp. nov.</td></tr><tr><td rowspan="1" colspan="1">
                  <italic>
                    <tp:taxon-name><tp:taxon-name-part taxon-name-part-type="genus" reg="Campylomyza">C.</tp:taxon-name-part><tp:taxon-name-part taxon-name-part-type="species" reg="furva">furva</tp:taxon-name-part></tp:taxon-name>
                  </italic>
                </td></tr><tr><td rowspan="8" colspan="1">
                  <bold>
                    <abbrev xmlns:xlink="http://www.w3.org/1999/xlink" xlink:title="The Malaise trap was installed at the National Ecology Research Center in Yeongyang" id="ABBRID0ERLAE" xlink:type="simple">NERC</abbrev>
                  </bold>
                </td><td rowspan="8" colspan="1">Gyeongsangbuk-do, Yeongyang-gun, Yeongyang-eup, Gowol-gil, 23, National Endangered Species Restoration Center</td><td rowspan="1" colspan="1">
                  <italic>
                    <tp:taxon-name><tp:taxon-name-part taxon-name-part-type="genus" reg="Campylomyza">C.</tp:taxon-name-part><tp:taxon-name-part taxon-name-part-type="species" reg="abjecta">abjecta</tp:taxon-name-part></tp:taxon-name>
                  </italic>
                </td></tr><tr><td rowspan="1" colspan="1"><italic><tp:taxon-name><tp:taxon-name-part taxon-name-part-type="genus" reg="Campylomyza">C.</tp:taxon-name-part><tp:taxon-name-part taxon-name-part-type="species" reg="ambulata">ambulata</tp:taxon-name-part></tp:taxon-name></italic> sp. nov.</td></tr><tr><td rowspan="1" colspan="1"><italic><tp:taxon-name><tp:taxon-name-part taxon-name-part-type="genus" reg="Campylomyza">C.</tp:taxon-name-part><tp:taxon-name-part taxon-name-part-type="species" reg="cornigera">cornigera</tp:taxon-name-part></tp:taxon-name></italic> sp. nov.</td></tr><tr><td rowspan="1" colspan="1">
                  <italic>
                    <tp:taxon-name><tp:taxon-name-part taxon-name-part-type="genus" reg="Campylomyza">C.</tp:taxon-name-part><tp:taxon-name-part taxon-name-part-type="species" reg="flavipes">flavipes</tp:taxon-name-part></tp:taxon-name>
                  </italic>
                </td></tr><tr><td rowspan="1" colspan="1">
                  <italic>
                    <tp:taxon-name><tp:taxon-name-part taxon-name-part-type="genus" reg="Campylomyza">C.</tp:taxon-name-part><tp:taxon-name-part taxon-name-part-type="species" reg="furva">furva</tp:taxon-name-part></tp:taxon-name>
                  </italic>
                </td></tr><tr><td rowspan="1" colspan="1">
                  <italic>
                    <tp:taxon-name><tp:taxon-name-part taxon-name-part-type="genus" reg="Campylomyza">C.</tp:taxon-name-part><tp:taxon-name-part taxon-name-part-type="species" reg="furva">furva</tp:taxon-name-part></tp:taxon-name>
                  </italic>
                </td></tr><tr><td rowspan="1" colspan="1"><italic><tp:taxon-name><tp:taxon-name-part taxon-name-part-type="genus" reg="Campylomyza">C.</tp:taxon-name-part><tp:taxon-name-part taxon-name-part-type="species" reg="salicia">salicia</tp:taxon-name-part></tp:taxon-name></italic> sp. nov.</td></tr><tr><td rowspan="1" colspan="1">
                  <italic>
                    <tp:taxon-name><tp:taxon-name-part taxon-name-part-type="genus" reg="Campylomyza">C.</tp:taxon-name-part><tp:taxon-name-part taxon-name-part-type="species" reg="spinata">spinata</tp:taxon-name-part></tp:taxon-name>
                  </italic>
                </td></tr><tr><td rowspan="4" colspan="1">
                  <bold>Odae 1</bold>
                </td><td rowspan="4" colspan="1">Gangwon-do, Pyeongchang-gun, Jinbu-myeon, Odaesan-ro, Mt. Odae, small valley before So-Myeong valley</td><td rowspan="1" colspan="1"><italic><tp:taxon-name><tp:taxon-name-part taxon-name-part-type="genus" reg="Campylomyza">C.</tp:taxon-name-part><tp:taxon-name-part taxon-name-part-type="species" reg="angusta">angusta</tp:taxon-name-part></tp:taxon-name></italic> sp. nov.</td></tr><tr><td rowspan="1" colspan="1">
                  <italic>
                    <tp:taxon-name><tp:taxon-name-part taxon-name-part-type="genus" reg="Campylomyza">C.</tp:taxon-name-part><tp:taxon-name-part taxon-name-part-type="species" reg="cavitata">cavitata</tp:taxon-name-part></tp:taxon-name>
                  </italic>
                </td></tr><tr><td rowspan="1" colspan="1">
                  <italic>
                    <tp:taxon-name><tp:taxon-name-part taxon-name-part-type="genus" reg="Campylomyza">C.</tp:taxon-name-part><tp:taxon-name-part taxon-name-part-type="species" reg="cornigera">cornigera</tp:taxon-name-part></tp:taxon-name>
                  </italic>
                </td></tr><tr><td rowspan="1" colspan="1">
                  <italic>
                    <tp:taxon-name><tp:taxon-name-part taxon-name-part-type="genus" reg="Campylomyza">C.</tp:taxon-name-part><tp:taxon-name-part taxon-name-part-type="species" reg="cingulata">cingulata</tp:taxon-name-part></tp:taxon-name>
                  </italic>
                </td></tr><tr><td rowspan="5" colspan="1">
                  <bold>Odae 2</bold>
                </td><td rowspan="5" colspan="1">Gangwon-do, Pyeongchang-gun, Jinbu-myeon, Odaesan-ro, Mt. Odae, the road before temple (Buk-Dae-Mi-Reuk-Am)</td><td rowspan="1" colspan="1">
                  <italic>
                    <tp:taxon-name><tp:taxon-name-part taxon-name-part-type="genus" reg="Campylomyza">C.</tp:taxon-name-part><tp:taxon-name-part taxon-name-part-type="species" reg="aborigena">aborigena</tp:taxon-name-part></tp:taxon-name>
                  </italic>
                </td></tr><tr><td rowspan="1" colspan="1">
                  <italic>
                    <tp:taxon-name><tp:taxon-name-part taxon-name-part-type="genus" reg="Campylomyza">C.</tp:taxon-name-part><tp:taxon-name-part taxon-name-part-type="species" reg="ambulata">ambulata</tp:taxon-name-part></tp:taxon-name>
                  </italic>
                </td></tr><tr><td rowspan="1" colspan="1">
                  <italic>
                    <tp:taxon-name><tp:taxon-name-part taxon-name-part-type="genus" reg="Campylomyza">C.</tp:taxon-name-part><tp:taxon-name-part taxon-name-part-type="species" reg="flavipes">flavipes</tp:taxon-name-part></tp:taxon-name>
                  </italic>
                </td></tr><tr><td rowspan="1" colspan="1">
                  <italic>
                    <tp:taxon-name><tp:taxon-name-part taxon-name-part-type="genus" reg="Campylomyza">C.</tp:taxon-name-part><tp:taxon-name-part taxon-name-part-type="species" reg="flavipes">flavipes</tp:taxon-name-part></tp:taxon-name>
                  </italic>
                </td></tr><tr><td rowspan="1" colspan="1"><italic><tp:taxon-name><tp:taxon-name-part taxon-name-part-type="genus" reg="Campylomyza">C.</tp:taxon-name-part><tp:taxon-name-part taxon-name-part-type="species" reg="odae">odae</tp:taxon-name-part></tp:taxon-name></italic> sp. nov.</td></tr><tr><td rowspan="3" colspan="1">
                  <bold>SJ 1</bold>
                </td><td rowspan="3" colspan="1">Gyeongsangbuk-do, Sangju-si, Hwabuk-myeon, Ipseok-ri</td><td rowspan="1" colspan="1">
                  <italic>
                    <tp:taxon-name><tp:taxon-name-part taxon-name-part-type="genus" reg="Campylomyza">C.</tp:taxon-name-part><tp:taxon-name-part taxon-name-part-type="species" reg="abjecta">abjecta</tp:taxon-name-part></tp:taxon-name>
                  </italic>
                </td></tr><tr><td rowspan="1" colspan="1">
                  <italic>
                    <tp:taxon-name><tp:taxon-name-part taxon-name-part-type="genus" reg="Campylomyza">C.</tp:taxon-name-part><tp:taxon-name-part taxon-name-part-type="species" reg="appendiculata">appendiculata</tp:taxon-name-part></tp:taxon-name>
                  </italic>
                </td></tr><tr><td rowspan="1" colspan="1">
                  <italic>
                    <tp:taxon-name><tp:taxon-name-part taxon-name-part-type="genus" reg="Campylomyza">C.</tp:taxon-name-part><tp:taxon-name-part taxon-name-part-type="species" reg="spinata">spinata</tp:taxon-name-part></tp:taxon-name>
                  </italic>
                </td></tr><tr><td rowspan="3" colspan="1">
                  <bold>SJ 2</bold>
                </td><td rowspan="3" colspan="1">Gyeongsangbuk-do, Sangju-si, Hwabuk-myeon, Ipseok-ri</td><td rowspan="1" colspan="1">
                  <italic>
                    <tp:taxon-name><tp:taxon-name-part taxon-name-part-type="genus" reg="Campylomyza">C.</tp:taxon-name-part><tp:taxon-name-part taxon-name-part-type="species" reg="abjecta">abjecta</tp:taxon-name-part></tp:taxon-name>
                  </italic>
                </td></tr><tr><td rowspan="1" colspan="1"><italic><tp:taxon-name><tp:taxon-name-part taxon-name-part-type="genus" reg="Campylomyza">C.</tp:taxon-name-part><tp:taxon-name-part taxon-name-part-type="species" reg="ambulata">ambulata</tp:taxon-name-part></tp:taxon-name></italic> sp. nov.</td></tr><tr><td rowspan="1" colspan="1">
                  <italic>
                    <tp:taxon-name><tp:taxon-name-part taxon-name-part-type="genus" reg="Campylomyza">C.</tp:taxon-name-part><tp:taxon-name-part taxon-name-part-type="species" reg="appendiculata">appendiculata</tp:taxon-name-part></tp:taxon-name>
                  </italic>
                </td></tr><tr><td rowspan="2" colspan="1">
                  <bold>
                    <abbrev xmlns:xlink="http://www.w3.org/1999/xlink" xlink:title="A protected area within Mt. Sobaek National Park" id="ABBRID0ERYAE" xlink:type="simple">Sobaek</abbrev>
                  </bold>
                </td><td rowspan="2" colspan="1">Gyeongsangbuk-do, Yeongju-si, Punggi-eup, Sucheol-ri, Mt. <abbrev xmlns:xlink="http://www.w3.org/1999/xlink" xlink:title="A protected area within Mt. Sobaek National Park" id="ABBRID0EZYAE" xlink:type="simple">Sobaek</abbrev></td><td rowspan="1" colspan="1">
                  <italic>
                    <tp:taxon-name><tp:taxon-name-part taxon-name-part-type="genus" reg="Campylomyza">C.</tp:taxon-name-part><tp:taxon-name-part taxon-name-part-type="species" reg="aborigena">aborigena</tp:taxon-name-part></tp:taxon-name>
                  </italic>
                </td></tr><tr><td rowspan="1" colspan="1"><italic><tp:taxon-name><tp:taxon-name-part taxon-name-part-type="genus" reg="Campylomyza">C.</tp:taxon-name-part><tp:taxon-name-part taxon-name-part-type="species" reg="hori">hori</tp:taxon-name-part></tp:taxon-name></italic> sp. nov.</td></tr></tbody></table></table-wrap><fig id="F2" position="float" orientation="portrait"><object-id xmlns:xlink="http://www.w3.org/1999/xlink" content-type="doi" xlink:type="simple">10.3897/zookeys.1223.128062.figure2</object-id><object-id xmlns:xlink="http://www.w3.org/1999/xlink" content-type="arpha" xlink:type="simple">5D7B36AC-E2BD-519C-9092-307B54D5303B</object-id><label>Figure 2.</label><caption><p>Male morphology of <italic><tp:taxon-name><tp:taxon-name-part taxon-name-part-type="genus" reg="Campylomyza">Campylomyza</tp:taxon-name-part><tp:taxon-name-part taxon-name-part-type="species" reg="aborigena">aborigena</tp:taxon-name-part></tp:taxon-name></italic> Mamaev, 1998 (<bold>A–C</bold>) and <italic><tp:taxon-name><tp:taxon-name-part taxon-name-part-type="genus" reg="Campylomyza">Campylomyza</tp:taxon-name-part><tp:taxon-name-part taxon-name-part-type="species" reg="ambulata">ambulata</tp:taxon-name-part></tp:taxon-name></italic> sp. nov. (<bold>D–G</bold>) <bold>A</bold> gonocoxites, ventral view, slide no. NIBRIN0000992639 <bold>B</bold> gonostylus, dorsal view, slide no. NIBRIN0000992639 <bold>C</bold> tegmen, dorsal view, slide no. 19–38 <bold>D</bold> gonocoxites, ventral veiw, holotype <bold>E–G</bold> tegmen, dorsal view <bold>E</bold> holotype <bold>F</bold> paratype (slide no. NIBRIN0000919403) <bold>G</bold> paratype (slide no. 19AY-9). Scale bars: 0.05 mm.</p></caption><graphic xmlns:xlink="http://www.w3.org/1999/xlink" xlink:href="zookeys-1223-221_article-128062__-g002.jpg" position="float" orientation="portrait" xlink:type="simple" id="oo_1216605.jpg"><uri content-type="original_file" xlink:type="simple">https://binary.pensoft.net/fig/1216605</uri></graphic></fig></tp:treatment-sec><ref-list><ref id="B17"><mixed-citation xmlns:xlink="http://www.w3.org/1999/xlink" xlink:type="simple"><person-group><name name-style="western"><surname>Jaschhof</surname><given-names>M</given-names></name><name name-style="western"><surname>Jaschhof</surname><given-names>C</given-names></name></person-group> (<year>2009</year>) <article-title>The wood midges (<tp:taxon-name><tp:taxon-name-part taxon-name-part-type="order">Diptera</tp:taxon-name-part></tp:taxon-name>: <tp:taxon-name><tp:taxon-name-part taxon-name-part-type="family">Cecidomyiidae</tp:taxon-name-part></tp:taxon-name>: <tp:taxon-name><tp:taxon-name-part taxon-name-part-type="subfamily">Lestremiinae</tp:taxon-name-part></tp:taxon-name>) of Fennoscandia and Denmark.</article-title><source>Studia Dipterologica Supplement</source><volume>18</volume>: <fpage>1</fpage>–<lpage>333</lpage>.</mixed-citation></ref></ref-list></tp:taxon-treatment>
