# Supplementary material for: ﻿Taxonomic study of the genus Campylomyza Meigen (Diptera, Cecidomyiidae) in Korea with descriptions of seven new species
Source: Zookeys. 2025 Jan 9;1223:221–45. doi: 10.3897/zookeys.1223.128062 (PMC11739811; doi:10.3897/zookeys.1223.128062)
Supplement: XML Treatment for Campylomyza ambulata [file zookeys.1223.128062-treatment4.xml]

<!DOCTYPE tp:taxon-treatment
  PUBLIC "-//TaxonX//DTD Taxonomic Treatment Publishing DTD v0 20100105//EN" "tax-treatment-NSO.dtd">
<tp:taxon-treatment xmlns:tp="http://www.plazi.org/taxpub"><tp:treatment-meta><kwd-group><label>Taxon classification</label><kwd>
              <named-content content-type="kingdom">Animalia</named-content>
            </kwd><kwd>
              <named-content content-type="order">Diptera</named-content>
            </kwd><kwd>
              <named-content content-type="family">Cecidomyiidae</named-content>
            </kwd></kwd-group><mixed-citation publication-type="journal"><person-group><name><surname>Ham</surname><given-names>Daseul</given-names></name><name><surname>Bae</surname><given-names>Yeon Jae</given-names></name></person-group><article-title>﻿Taxonomic study of the genus <italic><tp:taxon-name><tp:taxon-name-part taxon-name-part-type="genus" reg="Campylomyza">Campylomyza</tp:taxon-name-part></tp:taxon-name></italic> Meigen (<tp:taxon-name><tp:taxon-name-part taxon-name-part-type="order">Diptera</tp:taxon-name-part></tp:taxon-name>, <tp:taxon-name><tp:taxon-name-part taxon-name-part-type="family">Cecidomyiidae</tp:taxon-name-part></tp:taxon-name>) in Korea with descriptions of seven new species</article-title><source>Zookeys</source><day>09</day><month>01</month><year>2025</year><volume>1223</volume><fpage>221</fpage><lpage>245</lpage><pub-id pub-id-type="doi">10.3897/zookeys.1223.128062</pub-id></mixed-citation></tp:treatment-meta><tp:nomenclature><label>﻿</label><tp:taxon-name>
            <object-id xmlns:xlink="http://www.w3.org/1999/xlink" content-type="arpha" xlink:type="simple">69FBE51B-451C-57A8-8F21-584882A89FC7</object-id>
            <tp:taxon-name-part taxon-name-part-type="genus" reg="Campylomyza">Campylomyza</tp:taxon-name-part>
            <tp:taxon-name-part taxon-name-part-type="species" reg="ambulata">ambulata</tp:taxon-name-part>
            <object-id xmlns:xlink="http://www.w3.org/1999/xlink" content-type="zoobank" xlink:type="simple">https://zoobank.org/EFD8D1BC-5BE8-4C74-AF49-5B7B59531A0D</object-id>
          </tp:taxon-name><tp:taxon-status xmlns:xlink="http://www.w3.org/1999/xlink" xlink:type="simple">sp. nov.</tp:taxon-status><xref ref-type="fig" rid="F2">Fig. 2D–G</xref></tp:nomenclature><tp:treatment-sec sec-type="type material" id="SECID0EEZAG"><title>Type material examined.</title><p><bold><italic>Holotype</italic></bold>: Korea • 1♂ (slide no. 19AYa-11); Gyeongsangbuk-do, Yeongyang-gun, Yeongyang-eup, Gowol-gil, 23, National Endangered Species Restoration Center <bold>(<abbrev xmlns:xlink="http://www.w3.org/1999/xlink" xlink:title="The Malaise trap was installed at the National Ecology Research Center in Yeongyang" id="ABBRID0ERZAG" xlink:type="simple">NERC</abbrev>)</bold>; 10–17 Apr. 2019; Y. J. Choi, H. G. Kim leg.; deposited in <named-content xmlns:xlink="http://www.w3.org/1999/xlink" content-type="dwc:institutional_code" xlink:title="Korean Entomological Institute, Korea University" xlink:href="http://grbio.org/institution/korea-university" xlink:type="simple">KU</named-content>. <bold><italic>Paratypes</italic></bold>: Korea • 6♂♂ (slides no. 19AY-4, 8, 9, 11, 12, 14, 19AYa-6, 12); same data and deposition as holotype • 1♂ (slide no. 19AZ-10); <bold><abbrev xmlns:xlink="http://www.w3.org/1999/xlink" xlink:title="The Malaise trap was installed at the National Ecology Research Center in Yeongyang" id="ABBRID0E5ZAG" xlink:type="simple">NERC</abbrev></bold>; 3–10 Apr. 2019; Y. J. Choi, H. G. Kim leg.; deposited in <named-content xmlns:xlink="http://www.w3.org/1999/xlink" content-type="dwc:institutional_code" xlink:title="Korean Entomological Institute, Korea University" xlink:href="http://grbio.org/institution/korea-university" xlink:type="simple">KU</named-content> • 1♂ (slide no. NIBRIN0000919403); <bold><abbrev xmlns:xlink="http://www.w3.org/1999/xlink" xlink:title="The Malaise trap was installed at the National Ecology Research Center in Yeongyang" id="ABBRID0EH1AG" xlink:type="simple">NERC</abbrev></bold>; same data as for preceding; deposited in <named-content xmlns:xlink="http://www.w3.org/1999/xlink" content-type="dwc:institutional_code" xlink:title="National Institute of Biological Resources, Incheon" xlink:href="http://grbio.org/institution/national-institute-biological-resources" xlink:type="simple">NIBR</named-content>.</p></tp:treatment-sec><tp:treatment-sec sec-type="material" id="SECID0EP1AG"><title>Other material examined.</title><p>Korea • 2♂♂ (slides no. NIBRIN0000992627, NIBRIN0000992628); <bold>Odae 2</bold>; 23 Apr. – 11 May 2019; D. Ham, S. Park leg.; deposited in <named-content xmlns:xlink="http://www.w3.org/1999/xlink" content-type="dwc:institutional_code" xlink:title="National Institute of Biological Resources, Incheon" xlink:href="http://grbio.org/institution/national-institute-biological-resources" xlink:type="simple">NIBR</named-content> • 1♂ (slide no. HDS-674); <bold><abbrev xmlns:xlink="http://www.w3.org/1999/xlink" xlink:title="An urban-managed forest" id="ABBRID0E31AG" xlink:type="simple">GW</abbrev></bold>; 8 Nov. 2017; D. Ham leg.; deposited in <named-content xmlns:xlink="http://www.w3.org/1999/xlink" content-type="dwc:institutional_code" xlink:title="Korean Entomological Institute, Korea University" xlink:href="http://grbio.org/institution/korea-university" xlink:type="simple">KU</named-content> • 1♂ (21AE-2-2); <bold><abbrev xmlns:xlink="http://www.w3.org/1999/xlink" xlink:title="The Malaise trap was installed along a valley near oak and Korean pine trees" id="ABBRID0EF2AG" xlink:type="simple">GP</abbrev></bold>; 28 Apr. – 5 May 2019; Y. J. Bae leg.; deposited in <named-content xmlns:xlink="http://www.w3.org/1999/xlink" content-type="dwc:institutional_code" xlink:title="Korean Entomological Institute, Korea University" xlink:href="http://grbio.org/institution/korea-university" xlink:type="simple">KU</named-content> • 1♂ (21AG-1-5); <bold>SJ 2</bold>; 8–24 Apr. 2020; W. G. Kim leg.; deposited in <named-content xmlns:xlink="http://www.w3.org/1999/xlink" content-type="dwc:institutional_code" xlink:title="Korean Entomological Institute, Korea University" xlink:href="http://grbio.org/institution/korea-university" xlink:type="simple">KU</named-content>.</p></tp:treatment-sec><tp:treatment-sec sec-type="diagnosis" id="SECID0ET2AG"><title>Diagnosis.</title><p><italic><tp:taxon-name><tp:taxon-name-part taxon-name-part-type="genus" reg="Campylomyza">Campylomyza</tp:taxon-name-part><tp:taxon-name-part taxon-name-part-type="species" reg="ambulata">ambulata</tp:taxon-name-part></tp:taxon-name></italic> sp. nov. can be distinguished from other species in the <italic><tp:taxon-name><tp:taxon-name-part taxon-name-part-type="genus" reg="Campylomyza"/><tp:taxon-name-part taxon-name-part-type="species" reg="flavipes">flavipes</tp:taxon-name-part></tp:taxon-name></italic> group found in Korea through the following characteristics: 1) gonostyli curved anteroventrally, excavated ventromesally with denser setae towards the apex; 2) apical point small, short subtriangular (Fig. <xref ref-type="fig" rid="F2">2E</xref>, ↓<sub>10</sub>); 3) dorsal processes strongly tapering anteriorly, moveable depending on the pressure (Fig. <xref ref-type="fig" rid="F2">2E</xref>, ↓<sub>11</sub>); 4) shoulders of tegmen conspicuous (Fig. <xref ref-type="fig" rid="F2">2E</xref>, ↓<sub>12</sub>); 5) parameral apodeme short.</p></tp:treatment-sec><tp:treatment-sec sec-type="description" id="SECID0EA4AG"><title>Measurements.</title><p>Male adult (holotype): Body length 1.187 mm. Wing length 1.364 mm. Hind leg coxa 0.134 mm; femur 0.480 mm; tibia 0.500 mm; tarsomere I 0.290 mm; tarsomere II 0.133 mm; tarsomere III 0.112 mm; tarsomere IV 0.071 mm; tarsomere V 0.058 mm.</p></tp:treatment-sec><tp:treatment-sec sec-type="description" id="SECID0EF4AG"><title>Description.</title><p>Male adult (holotype). <bold><italic>Head</italic>.</bold> Postocular bristles 3–5. Antenna with 12 flagellomeres. Neck of fourth antennal flagellomeres as long as node. Node with one complete and two incomplete crenulate whorls with sensory hairs, two incompletely collar-shaped sensilla distally. Palpus 4-segmented; fourth segment longest. <bold><italic>Thorax</italic>.</bold> Preepisternum with eight setae. Wing length to width ratio 2.28, AntC ending beyond R<sub>4+5</sub> but before reaching M<sub>4</sub>; ApicR<sub>1</sub> 3.46× length of Rs; CuA separated. Tarsomere I longer than tarsomere II. Claws sickle-shaped, toothed; empodia longer than claws, pubescent. <bold><italic>Terminalia</italic>.</bold> Tg9 tapering towards apex with five fine setae apically. Ventral emargination U-shaped; ventromedial portion of gonocoxites slightly pronounced (Fig. <xref ref-type="fig" rid="F2">2D</xref>, ↓<sub>8</sub>). Gonostyli with moderately convex apical margins, excavated ventromedially, narrowly rounded apically. Dorsal transverse bridge broadly rounded apically, extending beyond ventrobasal margin (Fig. <xref ref-type="fig" rid="F2">2D</xref>, ↓<sub>9</sub>). On tegmen, apical points small, subtriangular, lamellate (Fig. <xref ref-type="fig" rid="F2">2E</xref>, ↓<sub>10</sub>), dorsal processes long, strongly tapering towards apex beyond midlength, blunt apically (Fig. <xref ref-type="fig" rid="F2">2E</xref>, ↓<sub>11</sub>). Tegmen shoulders well-developed (Fig. <xref ref-type="fig" rid="F2">2E</xref>, ↓<sub>12</sub>), Parameral apodeme short (Fig. <xref ref-type="fig" rid="F2">2E</xref>, ↓<sub>15</sub>).</p></tp:treatment-sec><tp:treatment-sec sec-type="variation" id="SECID0EB6AG"><title>Variation.</title><p>We observed significant variation concerning apical points and tegmen shoulders (Fig. <xref ref-type="fig" rid="F2">2F–G</xref>). Apical points bulged with round serrated surfaces (Fig. <xref ref-type="fig" rid="F2">2G</xref>, ↓<sub>13</sub>); Shoulders inconspicuous, when almost in the same position or lower than apical points of tegmen (Fig. <xref ref-type="fig" rid="F2">2G</xref>, ↓<sub>14</sub>). Dorsal processes moveable apically.</p></tp:treatment-sec><tp:treatment-sec sec-type="etymology" id="SECID0EX6AG"><title>Etymology.</title><p>The species epithet <italic><tp:taxon-name><tp:taxon-name-part taxon-name-part-type="genus" reg="Campylomyza"/><tp:taxon-name-part taxon-name-part-type="species" reg="ambulata">ambulata</tp:taxon-name-part></tp:taxon-name></italic> is derived from the Latin word <italic>ambulātus</italic>, which means ambulatory, referring to the movable nature of the dorsal processes.</p></tp:treatment-sec><tp:treatment-sec><!--Section generated to contain objects referenced in tp:taxon-treatment.--><fig id="F2" position="float" orientation="portrait"><object-id xmlns:xlink="http://www.w3.org/1999/xlink" content-type="doi" xlink:type="simple">10.3897/zookeys.1223.128062.figure2</object-id><object-id xmlns:xlink="http://www.w3.org/1999/xlink" content-type="arpha" xlink:type="simple">5D7B36AC-E2BD-519C-9092-307B54D5303B</object-id><label>Figure 2.</label><caption><p>Male morphology of <italic><tp:taxon-name><tp:taxon-name-part taxon-name-part-type="genus" reg="Campylomyza">Campylomyza</tp:taxon-name-part><tp:taxon-name-part taxon-name-part-type="species" reg="aborigena">aborigena</tp:taxon-name-part></tp:taxon-name></italic> Mamaev, 1998 (<bold>A–C</bold>) and <italic><tp:taxon-name><tp:taxon-name-part taxon-name-part-type="genus" reg="Campylomyza">Campylomyza</tp:taxon-name-part><tp:taxon-name-part taxon-name-part-type="species" reg="ambulata">ambulata</tp:taxon-name-part></tp:taxon-name></italic> sp. nov. (<bold>D–G</bold>) <bold>A</bold> gonocoxites, ventral view, slide no. NIBRIN0000992639 <bold>B</bold> gonostylus, dorsal view, slide no. NIBRIN0000992639 <bold>C</bold> tegmen, dorsal view, slide no. 19–38 <bold>D</bold> gonocoxites, ventral veiw, holotype <bold>E–G</bold> tegmen, dorsal view <bold>E</bold> holotype <bold>F</bold> paratype (slide no. NIBRIN0000919403) <bold>G</bold> paratype (slide no. 19AY-9). Scale bars: 0.05 mm.</p></caption><graphic xmlns:xlink="http://www.w3.org/1999/xlink" xlink:href="zookeys-1223-221_article-128062__-g002.jpg" position="float" orientation="portrait" xlink:type="simple" id="oo_1216605.jpg"><uri content-type="original_file" xlink:type="simple">https://binary.pensoft.net/fig/1216605</uri></graphic></fig></tp:treatment-sec></tp:taxon-treatment>
