# Supplementary material for: ﻿Taxonomic study of the genus Campylomyza Meigen (Diptera, Cecidomyiidae) in Korea with descriptions of seven new species
Source: Zookeys. 2025 Jan 9;1223:221–45. doi: 10.3897/zookeys.1223.128062 (PMC11739811; doi:10.3897/zookeys.1223.128062)
Supplement: XML Treatment for Campylomyza angusta [file zookeys.1223.128062-treatment5.xml]

<!DOCTYPE tp:taxon-treatment
  PUBLIC "-//TaxonX//DTD Taxonomic Treatment Publishing DTD v0 20100105//EN" "tax-treatment-NSO.dtd">
<tp:taxon-treatment xmlns:tp="http://www.plazi.org/taxpub"><tp:treatment-meta><kwd-group><label>Taxon classification</label><kwd>
              <named-content content-type="kingdom">Animalia</named-content>
            </kwd><kwd>
              <named-content content-type="order">Diptera</named-content>
            </kwd><kwd>
              <named-content content-type="family">Cecidomyiidae</named-content>
            </kwd></kwd-group><mixed-citation publication-type="journal"><person-group><name><surname>Ham</surname><given-names>Daseul</given-names></name><name><surname>Bae</surname><given-names>Yeon Jae</given-names></name></person-group><article-title>﻿Taxonomic study of the genus <italic><tp:taxon-name><tp:taxon-name-part taxon-name-part-type="genus" reg="Campylomyza">Campylomyza</tp:taxon-name-part></tp:taxon-name></italic> Meigen (<tp:taxon-name><tp:taxon-name-part taxon-name-part-type="order">Diptera</tp:taxon-name-part></tp:taxon-name>, <tp:taxon-name><tp:taxon-name-part taxon-name-part-type="family">Cecidomyiidae</tp:taxon-name-part></tp:taxon-name>) in Korea with descriptions of seven new species</article-title><source>Zookeys</source><day>09</day><month>01</month><year>2025</year><volume>1223</volume><fpage>221</fpage><lpage>245</lpage><pub-id pub-id-type="doi">10.3897/zookeys.1223.128062</pub-id></mixed-citation></tp:treatment-meta><tp:nomenclature><label>﻿</label><tp:taxon-name>
            <object-id xmlns:xlink="http://www.w3.org/1999/xlink" content-type="arpha" xlink:type="simple">D7178C00-6538-5A48-BF28-E24F28153231</object-id>
            <tp:taxon-name-part taxon-name-part-type="genus" reg="Campylomyza">Campylomyza</tp:taxon-name-part>
            <tp:taxon-name-part taxon-name-part-type="species" reg="angusta">angusta</tp:taxon-name-part>
            <object-id xmlns:xlink="http://www.w3.org/1999/xlink" content-type="zoobank" xlink:type="simple">https://zoobank.org/69317C2B-444C-466F-98FE-F7B9100AE181</object-id>
          </tp:taxon-name><tp:taxon-status xmlns:xlink="http://www.w3.org/1999/xlink" xlink:type="simple">sp. nov.</tp:taxon-status><xref ref-type="fig" rid="F3">Fig. 3A–C</xref></tp:nomenclature><tp:treatment-sec sec-type="type material" id="SECID0EWBBG"><title>Type material examined.</title><p><bold><italic>Holotype</italic></bold>: Korea • 1♂ (slide no. NIBRIN0000941947); Gangwon-do, Pyeongchang-gun, Jinbu-myeon, Odaesan-ro, Mt. Odae, small valley before So-Myeong valley <bold>(Odae 1)</bold>; 18 Apr. – 1 May 2020; D. Ham, S. Park leg.; deposited in <named-content xmlns:xlink="http://www.w3.org/1999/xlink" content-type="dwc:institutional_code" xlink:title="National Institute of Biological Resources, Incheon" xlink:href="http://grbio.org/institution/national-institute-biological-resources" xlink:type="simple">NIBR</named-content>.</p></tp:treatment-sec><tp:treatment-sec sec-type="diagnosis" id="SECID0EHCBG"><title>Diagnosis.</title><p><italic><tp:taxon-name><tp:taxon-name-part taxon-name-part-type="genus" reg="Campylomyza">Campylomyza</tp:taxon-name-part><tp:taxon-name-part taxon-name-part-type="species" reg="angusta">angusta</tp:taxon-name-part></tp:taxon-name></italic> sp. nov. belongs to the <italic>ormerodi</italic> group of species where it is reminiscent of <italic><tp:taxon-name><tp:taxon-name-part taxon-name-part-type="genus" reg="Campylomyza">C.</tp:taxon-name-part><tp:taxon-name-part taxon-name-part-type="species" reg="pubescens">pubescens</tp:taxon-name-part></tp:taxon-name></italic> (<xref ref-type="bibr" rid="B17">Jaschhof and Jaschhof 2009</xref>) mainly due to cerci bearing strikingly large pubescence and short dorsal transverse bridge, which is almost not protruding beyond the ventrobasal margin. <italic><tp:taxon-name><tp:taxon-name-part taxon-name-part-type="genus" reg="Campylomyza">Campylomyza</tp:taxon-name-part><tp:taxon-name-part taxon-name-part-type="species" reg="angusta">angusta</tp:taxon-name-part></tp:taxon-name></italic> sp. nov. is distinguished as follows. Gonostyli moderately convex posteriorly with narrowly rounded apex (Fig. <xref ref-type="fig" rid="F3">3A</xref>, ↓<sub>6</sub>). Gonocoxites strongly protruding dorsomedially, ventral bridge short. The tegmen lacks shoulders (Fig. <xref ref-type="fig" rid="F3">3C</xref>, ↓<sub>4</sub>), parameral apodemes long (Fig. <xref ref-type="fig" rid="F3">3C</xref>, ↓<sub>5</sub>), apical points directed slightly laterally, mesal points short, weakly sclerotized, rounded apically (Fig. <xref ref-type="fig" rid="F3">3C</xref>, ↓<sub>3</sub>).</p><fig id="F3" position="float" orientation="portrait"><object-id xmlns:xlink="http://www.w3.org/1999/xlink" content-type="doi" xlink:type="simple">10.3897/zookeys.1223.128062.figure3</object-id><object-id xmlns:xlink="http://www.w3.org/1999/xlink" content-type="arpha" xlink:type="simple">A0D0C5C6-B806-527A-B7EF-8B4FCB057802</object-id><label>Figure 3.</label><caption><p>Male morphology of <italic><tp:taxon-name><tp:taxon-name-part taxon-name-part-type="genus" reg="Campylomyza">Campylomyza</tp:taxon-name-part><tp:taxon-name-part taxon-name-part-type="species" reg="angusta">angusta</tp:taxon-name-part></tp:taxon-name></italic> sp. nov., holotype <bold>A–C</bold> and <italic><tp:taxon-name><tp:taxon-name-part taxon-name-part-type="genus" reg="Campylomyza">Campylomyza</tp:taxon-name-part><tp:taxon-name-part taxon-name-part-type="species" reg="convexa">convexa</tp:taxon-name-part></tp:taxon-name></italic> sp. nov., holotype <bold>D–F</bold>: <bold>A</bold> gonocoxites, ventral veiw <bold>B</bold> gonostylus, dorsal view <bold>C</bold> tegmen, dorsal view <bold>D</bold> gonocoxites, ventral veiw <bold>E</bold> gonostylus, dorsal view <bold>F</bold> tegmen, dorsal view. Scale bars: 0.05 mm.</p></caption><graphic xmlns:xlink="http://www.w3.org/1999/xlink" xlink:href="zookeys-1223-221_article-128062__-g003.jpg" position="float" orientation="portrait" xlink:type="simple" id="oo_1216606.jpg"><uri content-type="original_file" xlink:type="simple">https://binary.pensoft.net/fig/1216606</uri></graphic></fig></tp:treatment-sec><tp:treatment-sec sec-type="description" id="SECID0EHGBG"><title>Measurements.</title><p>Male adult (holotype): Body length 1.329 mm. Wing length 1.569 mm. Hind leg coxa 0.160 mm; femur 0.571 mm; tibia 0.567 mm; tarsomere I 0.330 mm; tarsomere II 0.153 mm; tarsomere III 0.109 mm; tarsomere IV 0.078 mm; tarsomere V 0.061 mm.</p></tp:treatment-sec><tp:treatment-sec sec-type="description" id="SECID0EMGBG"><title>Description.</title><p>Male adult (holotype). <bold><italic>Head</italic>.</bold> Postocular bristles seven. Antenna with 12 flagellomeres. Neck of fourth antennal flagellomeres shorter than node. Node with one complete and two incomplete crenulate whorls with sensory hairs, two incompletely collar-shaped sensilla distally. Palpus 4-segmented; fourth segment longest. <bold><italic>Thorax</italic>.</bold> Preepisternum with eight setae. Wing length to width ratio 2.53. AntC ending beyond R<sub>4+5</sub> but before reaching M<sub>4</sub>; ApicR<sub>1</sub> 4.18× length of Rs. CuA separated. Tarsomere I longer than tarsomere II. Claws sickle-shaped, fine toothed; empodia shorter than claws; pubescent. <bold><italic>Terminalia</italic>.</bold> Tg9 tapered towards apex with 13 setae apically. Ventral bridge of gonocoxites short, dorsal transverse bridge protruding only slightly beyond the ventrobasal margin. Ventral emargination deep, U-shaped. Ventromedial portion broad rounded, not protruding medially (Fig. <xref ref-type="fig" rid="F3">3A</xref>, ↓<sub>1</sub>). Gonostyli rounded apically with semi-circular apical margin; excavated ventromedially, plump dorsally; setae denser towards apex. On tegmen, apical points not lamellate, pointed apically, directed slightly posterolaterally (Fig. <xref ref-type="fig" rid="F3">3C</xref>, ↓<sub>2</sub>); mesal points weakly sclerotized, short, tapered basally, broadened at apical third, rounded apically (Fig. <xref ref-type="fig" rid="F3">3C</xref>, ↓<sub>3</sub>). Tegmen shoulders indistinct (Fig. <xref ref-type="fig" rid="F3">3C</xref>, ↓<sub>4</sub>). Parameral apodemes long, more than half-length of tegmen (Fig. <xref ref-type="fig" rid="F3">3C</xref>, ↓<sub>5</sub>).</p></tp:treatment-sec><tp:treatment-sec sec-type="etymology" id="SECID0ECIBG"><title>Etymology.</title><p>The specific epithet <italic><tp:taxon-name><tp:taxon-name-part taxon-name-part-type="genus" reg="Campylomyza"/><tp:taxon-name-part taxon-name-part-type="species" reg="angusta">angusta</tp:taxon-name-part></tp:taxon-name></italic> in Latin means narrow, referring to the narrowness of the shoulder region of the tegmen in this species.</p></tp:treatment-sec><ref-list><ref id="B17"><mixed-citation xmlns:xlink="http://www.w3.org/1999/xlink" xlink:type="simple"><person-group><name name-style="western"><surname>Jaschhof</surname><given-names>M</given-names></name><name name-style="western"><surname>Jaschhof</surname><given-names>C</given-names></name></person-group> (<year>2009</year>) <article-title>The wood midges (<tp:taxon-name><tp:taxon-name-part taxon-name-part-type="order">Diptera</tp:taxon-name-part></tp:taxon-name>: <tp:taxon-name><tp:taxon-name-part taxon-name-part-type="family">Cecidomyiidae</tp:taxon-name-part></tp:taxon-name>: <tp:taxon-name><tp:taxon-name-part taxon-name-part-type="subfamily">Lestremiinae</tp:taxon-name-part></tp:taxon-name>) of Fennoscandia and Denmark.</article-title><source>Studia Dipterologica Supplement</source><volume>18</volume>: <fpage>1</fpage>–<lpage>333</lpage>.</mixed-citation></ref></ref-list></tp:taxon-treatment>
