# Supplementary material for: ﻿Taxonomic study of the genus Campylomyza Meigen (Diptera, Cecidomyiidae) in Korea with descriptions of seven new species
Source: Zookeys. 2025 Jan 9;1223:221–45. doi: 10.3897/zookeys.1223.128062 (PMC11739811; doi:10.3897/zookeys.1223.128062)
Supplement: XML Treatment for Campylomyza cavitata [file zookeys.1223.128062-treatment6.xml]

<!DOCTYPE tp:taxon-treatment
  PUBLIC "-//TaxonX//DTD Taxonomic Treatment Publishing DTD v0 20100105//EN" "tax-treatment-NSO.dtd">
<tp:taxon-treatment xmlns:tp="http://www.plazi.org/taxpub"><tp:treatment-meta><kwd-group><label>Taxon classification</label><kwd>
              <named-content content-type="kingdom">Animalia</named-content>
            </kwd><kwd>
              <named-content content-type="order">Diptera</named-content>
            </kwd><kwd>
              <named-content content-type="family">Cecidomyiidae</named-content>
            </kwd></kwd-group><mixed-citation publication-type="journal"><person-group><name><surname>Ham</surname><given-names>Daseul</given-names></name><name><surname>Bae</surname><given-names>Yeon Jae</given-names></name></person-group><article-title>﻿Taxonomic study of the genus <italic><tp:taxon-name><tp:taxon-name-part taxon-name-part-type="genus" reg="Campylomyza">Campylomyza</tp:taxon-name-part></tp:taxon-name></italic> Meigen (<tp:taxon-name><tp:taxon-name-part taxon-name-part-type="order">Diptera</tp:taxon-name-part></tp:taxon-name>, <tp:taxon-name><tp:taxon-name-part taxon-name-part-type="family">Cecidomyiidae</tp:taxon-name-part></tp:taxon-name>) in Korea with descriptions of seven new species</article-title><source>Zookeys</source><day>09</day><month>01</month><year>2025</year><volume>1223</volume><fpage>221</fpage><lpage>245</lpage><pub-id pub-id-type="doi">10.3897/zookeys.1223.128062</pub-id></mixed-citation></tp:treatment-meta><tp:nomenclature><label>﻿</label><tp:taxon-name>
            <object-id xmlns:xlink="http://www.w3.org/1999/xlink" content-type="arpha" xlink:type="simple">AD6365B2-9267-5E2A-B330-779926A0ACEC</object-id>
            <tp:taxon-name-part taxon-name-part-type="genus" reg="Campylomyza">Campylomyza</tp:taxon-name-part>
            <tp:taxon-name-part taxon-name-part-type="species" reg="cavitata">cavitata</tp:taxon-name-part>
          </tp:taxon-name><tp:taxon-authority>Mamaev, 1998</tp:taxon-authority><tp:nomenclature-citation-list><tp:nomenclature-citation><tp:taxon-name>
                <tp:taxon-name-part taxon-name-part-type="genus" reg="Campylomyza">Campylomyza</tp:taxon-name-part>
                <tp:taxon-name-part taxon-name-part-type="species" reg="cavitata">cavitata</tp:taxon-name-part>
              </tp:taxon-name><comment>Mamaev, 1998: 7; <xref ref-type="bibr" rid="B17">Jaschhof and Jaschhof 2009</xref>: 112–113, fig. 37A–C.</comment></tp:nomenclature-citation></tp:nomenclature-citation-list></tp:nomenclature><tp:treatment-sec sec-type="material" id="SECID0EIKBG"><title>Specimens examined.</title><p>Korea • 1♂ (slide no. NIBR0000919409); <bold>Odae 1</bold>; 11–26 May 2019; D. Ham, S. Park leg.; deposited in <named-content xmlns:xlink="http://www.w3.org/1999/xlink" content-type="dwc:institutional_code" xlink:title="National Institute of Biological Resources, Incheon" xlink:href="http://grbio.org/institution/national-institute-biological-resources" xlink:type="simple">NIBR</named-content>.</p></tp:treatment-sec><tp:treatment-sec sec-type="distribution" id="SECID0EUKBG"><title>Distribution.</title><p>Sweden, Finland, Germany, Russia, new record for South Korea.</p></tp:treatment-sec><ref-list><ref id="B17"><mixed-citation xmlns:xlink="http://www.w3.org/1999/xlink" xlink:type="simple"><person-group><name name-style="western"><surname>Jaschhof</surname><given-names>M</given-names></name><name name-style="western"><surname>Jaschhof</surname><given-names>C</given-names></name></person-group> (<year>2009</year>) <article-title>The wood midges (<tp:taxon-name><tp:taxon-name-part taxon-name-part-type="order">Diptera</tp:taxon-name-part></tp:taxon-name>: <tp:taxon-name><tp:taxon-name-part taxon-name-part-type="family">Cecidomyiidae</tp:taxon-name-part></tp:taxon-name>: <tp:taxon-name><tp:taxon-name-part taxon-name-part-type="subfamily">Lestremiinae</tp:taxon-name-part></tp:taxon-name>) of Fennoscandia and Denmark.</article-title><source>Studia Dipterologica Supplement</source><volume>18</volume>: <fpage>1</fpage>–<lpage>333</lpage>.</mixed-citation></ref></ref-list></tp:taxon-treatment>
