# Supplementary material for: ﻿Taxonomic study of the genus Campylomyza Meigen (Diptera, Cecidomyiidae) in Korea with descriptions of seven new species
Source: Zookeys. 2025 Jan 9;1223:221–45. doi: 10.3897/zookeys.1223.128062 (PMC11739811; doi:10.3897/zookeys.1223.128062)
Supplement: XML Treatment for Campylomyza convexa [file zookeys.1223.128062-treatment8.xml]

<!DOCTYPE tp:taxon-treatment
  PUBLIC "-//TaxonX//DTD Taxonomic Treatment Publishing DTD v0 20100105//EN" "tax-treatment-NSO.dtd">
<tp:taxon-treatment xmlns:tp="http://www.plazi.org/taxpub"><tp:treatment-meta><kwd-group><label>Taxon classification</label><kwd>
              <named-content content-type="kingdom">Animalia</named-content>
            </kwd><kwd>
              <named-content content-type="order">Diptera</named-content>
            </kwd><kwd>
              <named-content content-type="family">Cecidomyiidae</named-content>
            </kwd></kwd-group><mixed-citation publication-type="journal"><person-group><name><surname>Ham</surname><given-names>Daseul</given-names></name><name><surname>Bae</surname><given-names>Yeon Jae</given-names></name></person-group><article-title>﻿Taxonomic study of the genus <italic><tp:taxon-name><tp:taxon-name-part taxon-name-part-type="genus" reg="Campylomyza">Campylomyza</tp:taxon-name-part></tp:taxon-name></italic> Meigen (<tp:taxon-name><tp:taxon-name-part taxon-name-part-type="order">Diptera</tp:taxon-name-part></tp:taxon-name>, <tp:taxon-name><tp:taxon-name-part taxon-name-part-type="family">Cecidomyiidae</tp:taxon-name-part></tp:taxon-name>) in Korea with descriptions of seven new species</article-title><source>Zookeys</source><day>09</day><month>01</month><year>2025</year><volume>1223</volume><fpage>221</fpage><lpage>245</lpage><pub-id pub-id-type="doi">10.3897/zookeys.1223.128062</pub-id></mixed-citation></tp:treatment-meta><tp:nomenclature><label>﻿</label><tp:taxon-name>
            <object-id xmlns:xlink="http://www.w3.org/1999/xlink" content-type="arpha" xlink:type="simple">52FC3E3F-8F3D-5173-9C8D-1A6378DC38C6</object-id>
            <tp:taxon-name-part taxon-name-part-type="genus" reg="Campylomyza">Campylomyza</tp:taxon-name-part>
            <tp:taxon-name-part taxon-name-part-type="species" reg="convexa">convexa</tp:taxon-name-part>
            <object-id xmlns:xlink="http://www.w3.org/1999/xlink" content-type="zoobank" xlink:type="simple">https://zoobank.org/2A011D80-C1EE-4EB4-BCB1-787C972052F8</object-id>
          </tp:taxon-name><tp:taxon-status xmlns:xlink="http://www.w3.org/1999/xlink" xlink:type="simple">sp. nov.</tp:taxon-status><xref ref-type="fig" rid="F3">Fig. 3D–F</xref></tp:nomenclature><tp:treatment-sec sec-type="type material" id="SECID0EIOBG"><title>Type material examined.</title><p>Korea • 1♂ (slide no. HDS-505); Gyeonggi-do, Namyangju-si, Wabu-eup, Dosim-gil, Korea University’s farm to practice <bold>(<abbrev xmlns:xlink="http://www.w3.org/1999/xlink" xlink:title="The Malaise trap was placed in the experimental farm of Korea University" id="ABBRID0EQOBG" xlink:type="simple">KUF</abbrev>)</bold>; 2–8 Apr. 2017; D. Ham leg.; deposited in <named-content xmlns:xlink="http://www.w3.org/1999/xlink" content-type="dwc:institutional_code" xlink:title="Korean Entomological Institute, Korea University" xlink:href="http://grbio.org/institution/korea-university" xlink:type="simple">KU</named-content>. <bold><italic>Paratypes</italic></bold>: Korea • 1♂ (slide no. HDS-504); same data and deposition as holotype • 2♂♂ (slides no. NIBRIN0000857555, NIBRIN0000919405) <bold><abbrev xmlns:xlink="http://www.w3.org/1999/xlink" xlink:title="The Malaise trap was placed in the experimental farm of Korea University" id="ABBRID0E4OBG" xlink:type="simple">KUF</abbrev></bold>; 2–8 Apr. 2017; D. Ham leg.; deposited in <named-content xmlns:xlink="http://www.w3.org/1999/xlink" content-type="dwc:institutional_code" xlink:title="National Institute of Biological Resources, Incheon" xlink:href="http://grbio.org/institution/national-institute-biological-resources" xlink:type="simple">NIBR</named-content>.</p></tp:treatment-sec><tp:treatment-sec sec-type="material" id="SECID0EFPBG"><title>Other material examined.</title><p>Korea • 4♂♂ (slides no. NIBRIN0000992649 – NIBRIN0000992652); <bold><abbrev xmlns:xlink="http://www.w3.org/1999/xlink" xlink:title="The Malaise trap was placed in the experimental farm of Korea University" id="ABBRID0EMPBG" xlink:type="simple">KUF</abbrev></bold>; 2–8 Apr. 2017; Y. J. Bae leg.; deposited in <named-content xmlns:xlink="http://www.w3.org/1999/xlink" content-type="dwc:institutional_code" xlink:title="National Institute of Biological Resources, Incheon" xlink:href="http://grbio.org/institution/national-institute-biological-resources" xlink:type="simple">NIBR</named-content>.</p></tp:treatment-sec><tp:treatment-sec sec-type="diagnosis" id="SECID0EUPBG"><title>Diagnosis.</title><p><italic><tp:taxon-name><tp:taxon-name-part taxon-name-part-type="genus" reg="Campylomyza">Campylomyza</tp:taxon-name-part><tp:taxon-name-part taxon-name-part-type="species" reg="convexa">convexa</tp:taxon-name-part></tp:taxon-name></italic> sp. nov. is most similar to <italic><tp:taxon-name><tp:taxon-name-part taxon-name-part-type="genus" reg="Campylomyza">C.</tp:taxon-name-part><tp:taxon-name-part taxon-name-part-type="species" reg="aemula">aemula</tp:taxon-name-part></tp:taxon-name></italic> (cf. <xref ref-type="bibr" rid="B17">Jaschhof and Jaschhof 2009</xref>: fig. 29A–D), especially in having the rounded apical points on the tegmen, tapering posteriorly, the dorsal processes are broad basally, directed dorsolaterally with a strongly sclerotized triangular apex. However, <italic><tp:taxon-name><tp:taxon-name-part taxon-name-part-type="genus" reg="Campylomyza">C.</tp:taxon-name-part><tp:taxon-name-part taxon-name-part-type="species" reg="convexa">convexa</tp:taxon-name-part></tp:taxon-name></italic> sp. nov. can be distinguished from <italic><tp:taxon-name><tp:taxon-name-part taxon-name-part-type="genus" reg="Campylomyza">C.</tp:taxon-name-part><tp:taxon-name-part taxon-name-part-type="species" reg="aemula">aemula</tp:taxon-name-part></tp:taxon-name></italic> by following characteristics: 1) Gonostyli moderately convex apically, not excavated medially, broadly rounded apically, with small dorsomedial lobe (Fig. <xref ref-type="fig" rid="F3">3E</xref>, ↓<sub>8</sub>); 2) Apical points of tegmen parallel-sided to rounded apically, longer than <italic><tp:taxon-name><tp:taxon-name-part taxon-name-part-type="genus" reg="Campylomyza">C.</tp:taxon-name-part><tp:taxon-name-part taxon-name-part-type="species" reg="aemula">aemula</tp:taxon-name-part></tp:taxon-name></italic> (<xref ref-type="bibr" rid="B17">Jaschhof and Jaschhof 2009</xref>: 102); 3) Mesal points of tegmen longer and narrower than in <italic><tp:taxon-name><tp:taxon-name-part taxon-name-part-type="genus" reg="Campylomyza">C.</tp:taxon-name-part><tp:taxon-name-part taxon-name-part-type="species" reg="aemula">aemula</tp:taxon-name-part></tp:taxon-name></italic> (Fig. <xref ref-type="fig" rid="F3">3E</xref>, ↓<sub>11</sub>); 4) Dorsal processes lacking sclerotized ridge, strongly sclerotized apically (Fig. <xref ref-type="fig" rid="F3">3E</xref>, ↓<sub>10</sub>).</p></tp:treatment-sec><tp:treatment-sec sec-type="description" id="SECID0EWSBG"><title>Measurements.</title><p>Male adult (holotype): Body length 1.417 mm. Wing length 1.639 mm. Hind leg coxa 0.105 mm; femur 0.555 mm; tibia 0.574 mm; tarsomere I 0.333 mm; tarsomere II 0.170 mm; tarsomere III 0.138 mm; tarsomere IV 0.082 mm; tarsomere V 0.065 mm.</p></tp:treatment-sec><tp:treatment-sec sec-type="description" id="SECID0E2SBG"><title>Description.</title><p>Male adult (holotype). <bold><italic>Head</italic>.</bold> Postocular bristles seven. Antenna with 12 flagellomeres. Neck of fourth antennal flagellomeres shorter than node. Node with one complete and two incomplete crenulate whorls with sensory hairs, two incompletely collar-shaped sensilla distally. Palpus 4-segmented; fourth segment longest. <bold><italic>Thorax</italic>.</bold> Preepisternum with nine setae. Wing length to width ratio 2.24. AntC ending beyond R<sub>4+5</sub> but before reaching M<sub>4</sub>; ApicR<sub>1</sub> 3.82× length of Rs. CuA separated. Tarsomere I longer than tarsomere II. Tarsomere I longer than tarsomere II. Claws sickle-shaped, slightly toothed; empodia as long as claws, slightly broaden apically; pubescent. <bold><italic>Terminalia</italic>.</bold> Tg9 tapered towards apex with eight fine setae. Ventral bridge of gonocoxites long, ventral emargination relatively short and broad, U-shaped, dorsal transverse bridge broad, extending far beyond ventrobasal margin. Ventromedial portion of gonocoxites broad, slightly pronounced (Fig. <xref ref-type="fig" rid="F3">3D</xref>, ↓<sub>7</sub>). Gonostyli curved anteroventrally, rounded apically, moderately convex apically with small dorsomedial lobe (Fig. <xref ref-type="fig" rid="F3">3E</xref>, ↓<sub>8</sub>); setae distributed evenly in ventral view, denser towards apex in dorsal view. On tegmen, apical points long, parallel-sided to rounded apically, not lamellate, sclerotized (Fig. <xref ref-type="fig" rid="F3">3F</xref>, ↓<sub>9</sub>); dorsal processes strongly sclerotized apically, directed dorsolaterally (Fig. <xref ref-type="fig" rid="F3">3F</xref>, ↓<sub>10</sub>); mesal points weakly sclerotized, faint apically, directed anteriorly (Fig. <xref ref-type="fig" rid="F3">3F</xref>, ↓<sub>11</sub>). Shoulders of tegmen inconspicuous. Transverse brace rib-shaped without extension (Fig. <xref ref-type="fig" rid="F3">3F</xref>, ↓<sub>12</sub>). Parameral apodeme sclerotized, long, slightly shorter than half of tegmen (Fig. <xref ref-type="fig" rid="F3">3F</xref>, ↓<sub>13</sub>). Ejaculatory apodeme of typical <italic><tp:taxon-name><tp:taxon-name-part taxon-name-part-type="genus" reg="Campylomyza">Campylomyza</tp:taxon-name-part></tp:taxon-name></italic> outline.</p></tp:treatment-sec><tp:treatment-sec sec-type="etymology" id="SECID0EEVBG"><title>Etymology.</title><p>From the Latin word <italic>convexus</italic>, meaning ‘a surface with rounded edges’, which refers to the rounded outline of the apex of the apical points on the tegmen.</p></tp:treatment-sec><tp:treatment-sec><!--Section generated to contain objects referenced in tp:taxon-treatment.--><fig id="F3" position="float" orientation="portrait"><object-id xmlns:xlink="http://www.w3.org/1999/xlink" content-type="doi" xlink:type="simple">10.3897/zookeys.1223.128062.figure3</object-id><object-id xmlns:xlink="http://www.w3.org/1999/xlink" content-type="arpha" xlink:type="simple">A0D0C5C6-B806-527A-B7EF-8B4FCB057802</object-id><label>Figure 3.</label><caption><p>Male morphology of <italic><tp:taxon-name><tp:taxon-name-part taxon-name-part-type="genus" reg="Campylomyza">Campylomyza</tp:taxon-name-part><tp:taxon-name-part taxon-name-part-type="species" reg="angusta">angusta</tp:taxon-name-part></tp:taxon-name></italic> sp. nov., holotype <bold>A–C</bold> and <italic><tp:taxon-name><tp:taxon-name-part taxon-name-part-type="genus" reg="Campylomyza">Campylomyza</tp:taxon-name-part><tp:taxon-name-part taxon-name-part-type="species" reg="convexa">convexa</tp:taxon-name-part></tp:taxon-name></italic> sp. nov., holotype <bold>D–F</bold>: <bold>A</bold> gonocoxites, ventral veiw <bold>B</bold> gonostylus, dorsal view <bold>C</bold> tegmen, dorsal view <bold>D</bold> gonocoxites, ventral veiw <bold>E</bold> gonostylus, dorsal view <bold>F</bold> tegmen, dorsal view. Scale bars: 0.05 mm.</p></caption><graphic xmlns:xlink="http://www.w3.org/1999/xlink" xlink:href="zookeys-1223-221_article-128062__-g003.jpg" position="float" orientation="portrait" xlink:type="simple" id="oo_1216606.jpg"><uri content-type="original_file" xlink:type="simple">https://binary.pensoft.net/fig/1216606</uri></graphic></fig></tp:treatment-sec><ref-list><ref id="B17"><mixed-citation xmlns:xlink="http://www.w3.org/1999/xlink" xlink:type="simple"><person-group><name name-style="western"><surname>Jaschhof</surname><given-names>M</given-names></name><name name-style="western"><surname>Jaschhof</surname><given-names>C</given-names></name></person-group> (<year>2009</year>) <article-title>The wood midges (<tp:taxon-name><tp:taxon-name-part taxon-name-part-type="order">Diptera</tp:taxon-name-part></tp:taxon-name>: <tp:taxon-name><tp:taxon-name-part taxon-name-part-type="family">Cecidomyiidae</tp:taxon-name-part></tp:taxon-name>: <tp:taxon-name><tp:taxon-name-part taxon-name-part-type="subfamily">Lestremiinae</tp:taxon-name-part></tp:taxon-name>) of Fennoscandia and Denmark.</article-title><source>Studia Dipterologica Supplement</source><volume>18</volume>: <fpage>1</fpage>–<lpage>333</lpage>.</mixed-citation></ref></ref-list></tp:taxon-treatment>
