# Supplementary material for: ﻿Taxonomic study of the genus Campylomyza Meigen (Diptera, Cecidomyiidae) in Korea with descriptions of seven new species
Source: Zookeys. 2025 Jan 9;1223:221–45. doi: 10.3897/zookeys.1223.128062 (PMC11739811; doi:10.3897/zookeys.1223.128062)
Supplement: XML Treatment for Campylomyza cornigera [file zookeys.1223.128062-treatment9.xml]

<!DOCTYPE tp:taxon-treatment
  PUBLIC "-//TaxonX//DTD Taxonomic Treatment Publishing DTD v0 20100105//EN" "tax-treatment-NSO.dtd">
<tp:taxon-treatment xmlns:tp="http://www.plazi.org/taxpub"><tp:treatment-meta><kwd-group><label>Taxon classification</label><kwd>
              <named-content content-type="kingdom">Animalia</named-content>
            </kwd><kwd>
              <named-content content-type="order">Diptera</named-content>
            </kwd><kwd>
              <named-content content-type="family">Cecidomyiidae</named-content>
            </kwd></kwd-group><mixed-citation publication-type="journal"><person-group><name><surname>Ham</surname><given-names>Daseul</given-names></name><name><surname>Bae</surname><given-names>Yeon Jae</given-names></name></person-group><article-title>﻿Taxonomic study of the genus <italic><tp:taxon-name><tp:taxon-name-part taxon-name-part-type="genus" reg="Campylomyza">Campylomyza</tp:taxon-name-part></tp:taxon-name></italic> Meigen (<tp:taxon-name><tp:taxon-name-part taxon-name-part-type="order">Diptera</tp:taxon-name-part></tp:taxon-name>, <tp:taxon-name><tp:taxon-name-part taxon-name-part-type="family">Cecidomyiidae</tp:taxon-name-part></tp:taxon-name>) in Korea with descriptions of seven new species</article-title><source>Zookeys</source><day>09</day><month>01</month><year>2025</year><volume>1223</volume><fpage>221</fpage><lpage>245</lpage><pub-id pub-id-type="doi">10.3897/zookeys.1223.128062</pub-id></mixed-citation></tp:treatment-meta><tp:nomenclature><label>﻿</label><tp:taxon-name>
            <object-id xmlns:xlink="http://www.w3.org/1999/xlink" content-type="arpha" xlink:type="simple">451E00DA-591F-584F-85A2-41FC1F6834CC</object-id>
            <tp:taxon-name-part taxon-name-part-type="genus" reg="Campylomyza">Campylomyza</tp:taxon-name-part>
            <tp:taxon-name-part taxon-name-part-type="species" reg="cornigera">cornigera</tp:taxon-name-part>
            <object-id xmlns:xlink="http://www.w3.org/1999/xlink" content-type="zoobank" xlink:type="simple">https://zoobank.org/52110DC2-AC64-4EAC-AC9A-639CBFD1C1AF</object-id>
          </tp:taxon-name><tp:taxon-status xmlns:xlink="http://www.w3.org/1999/xlink" xlink:type="simple">sp. nov.</tp:taxon-status><xref ref-type="fig" rid="F4">Fig. 4A–C</xref></tp:nomenclature><tp:treatment-sec sec-type="type material" id="SECID0EZWBG"><title>Type material examined.</title><p><bold><italic>Holotype</italic></bold>: Korea • 1♂ (slide no. 19Aya-8); Gyeongsangbuk-do, Yeongyang-gun, Yeongyang-eup, Gowol-gil, 23, National Endangered Species Restoration Center <bold>(<abbrev xmlns:xlink="http://www.w3.org/1999/xlink" xlink:title="The Malaise trap was installed at the National Ecology Research Center in Yeongyang" id="ABBRID0EGXBG" xlink:type="simple">NERC</abbrev>)</bold>; 10–17 Apr. 2019; Y. J. Choi, H. G. Kim leg.; deposited in <named-content xmlns:xlink="http://www.w3.org/1999/xlink" content-type="dwc:institutional_code" xlink:title="Korean Entomological Institute, Korea University" xlink:href="http://grbio.org/institution/korea-university" xlink:type="simple">KU</named-content>. <bold><italic>Paratype</italic></bold>: Korea • 1♂ (slide no. NIBRIN0000857558); <bold><abbrev xmlns:xlink="http://www.w3.org/1999/xlink" xlink:title="The Malaise trap was placed in the experimental farm of Korea University" id="ABBRID0ETXBG" xlink:type="simple">KUF</abbrev></bold>; 2–8 Apr. 2017; D. Ham leg.; deposited in <named-content xmlns:xlink="http://www.w3.org/1999/xlink" content-type="dwc:institutional_code" xlink:title="National Institute of Biological Resources, Incheon" xlink:href="http://grbio.org/institution/national-institute-biological-resources" xlink:type="simple">NIBR</named-content>.</p></tp:treatment-sec><tp:treatment-sec sec-type="material" id="SECID0E2XBG"><title>Other material examined.</title><p>Korea • 1♂ (slide no. NIBRIN0000992637); <bold>Odae 1</bold>; 18 Apr. – 1 May 2020; D. Ham, S. Park leg.; deposited in <named-content xmlns:xlink="http://www.w3.org/1999/xlink" content-type="dwc:institutional_code" xlink:title="National Institute of Biological Resources, Incheon" xlink:href="http://grbio.org/institution/national-institute-biological-resources" xlink:type="simple">NIBR</named-content>.</p></tp:treatment-sec><tp:treatment-sec sec-type="diagnosis" id="SECID0EHYBG"><title>Diagnosis.</title><p><italic><tp:taxon-name><tp:taxon-name-part taxon-name-part-type="genus" reg="Campylomyza">Campylomyza</tp:taxon-name-part><tp:taxon-name-part taxon-name-part-type="species" reg="cornigera">cornigera</tp:taxon-name-part></tp:taxon-name></italic> sp. nov. is most similar to <italic><tp:taxon-name><tp:taxon-name-part taxon-name-part-type="genus" reg="Campylomyza">C.</tp:taxon-name-part><tp:taxon-name-part taxon-name-part-type="species" reg="nigroliminata">nigroliminata</tp:taxon-name-part></tp:taxon-name></italic> Mamaev, 1998 (cf. <xref ref-type="bibr" rid="B20">Jaschhof and Jaschhof 2021</xref>: fig. 30A, B), especially in having lamellate apical points of the tegmen that are rounded apically and pointed processes directed anterolaterad (Fis. 4C, ↓<sub>5, 6</sub>), and mesal processes are directed anteriorly (Fig. <xref ref-type="fig" rid="F4">4C</xref>, ↓<sub>7</sub>). However, <italic><tp:taxon-name><tp:taxon-name-part taxon-name-part-type="genus" reg="Campylomyza">C.</tp:taxon-name-part><tp:taxon-name-part taxon-name-part-type="species" reg="cornigera">cornigera</tp:taxon-name-part></tp:taxon-name></italic> sp. nov. can be distinguished from <italic><tp:taxon-name><tp:taxon-name-part taxon-name-part-type="genus" reg="Campylomyza">C.</tp:taxon-name-part><tp:taxon-name-part taxon-name-part-type="species" reg="nigroliminata">nigroliminata</tp:taxon-name-part></tp:taxon-name></italic> by the following characteristics: 1) Pointed processes directed anterolaterally of apical points slightly curved; 2) Dorsal processes missing; 3) Tegmen shoulders indistinct.</p><fig id="F4" position="float" orientation="portrait"><object-id xmlns:xlink="http://www.w3.org/1999/xlink" content-type="doi" xlink:type="simple">10.3897/zookeys.1223.128062.figure4</object-id><object-id xmlns:xlink="http://www.w3.org/1999/xlink" content-type="arpha" xlink:type="simple">5479D2B7-9DE6-5DB2-A7BC-DF85BE1FAE2A</object-id><label>Figure 4.</label><caption><p>Male morphology of <italic><tp:taxon-name><tp:taxon-name-part taxon-name-part-type="genus" reg="Campylomyza">Campylomyza</tp:taxon-name-part><tp:taxon-name-part taxon-name-part-type="species" reg="cornigera">cornigera</tp:taxon-name-part></tp:taxon-name></italic> sp. nov., holotype <bold>A–C</bold> and <italic><tp:taxon-name><tp:taxon-name-part taxon-name-part-type="genus" reg="Campylomyza">Campylomyza</tp:taxon-name-part><tp:taxon-name-part taxon-name-part-type="species" reg="hori">hori</tp:taxon-name-part></tp:taxon-name></italic> sp. nov., holotype <bold>D–F</bold>: <bold>A</bold> gonocoxites, ventral view <bold>B</bold> gonostylus, dorsal view <bold>C</bold> tegmen, dorsal view <bold>D</bold> gonocoxites, ventral view <bold>E</bold> gonostylus, dorsal view <bold>F</bold> tegmen, dorsal view. Scale bars: 0.05 mm.</p></caption><graphic xmlns:xlink="http://www.w3.org/1999/xlink" xlink:href="zookeys-1223-221_article-128062__-g004.jpg" position="float" orientation="portrait" xlink:type="simple" id="oo_1216607.jpg"><uri content-type="original_file" xlink:type="simple">https://binary.pensoft.net/fig/1216607</uri></graphic></fig></tp:treatment-sec><tp:treatment-sec sec-type="description" id="SECID0EY2BG"><title>Measurements.</title><p>Male adult (holotype): Body length 1.315 mm. Wing length 1.574 mm. Hind leg coxa 0.141 mm; femur 0.539 mm; tibia 0.515 mm; tarsomere I 0.302 mm; tarsomere II 0.142 mm; tarsomere III 0.105 mm; tarsomere IV 0.062 mm; tarsomere V 0.056 mm.</p></tp:treatment-sec><tp:treatment-sec sec-type="description" id="SECID0E42BG"><title>Description.</title><p>Male adult (holotype). <bold><italic>Head</italic>.</bold> Postocular bristles seven. Antenna with 12 flagellomeres. Neck of fourth antennal flagellomeres as long as node. Node with one complete and two incomplete crenulate whorls with sensory hairs, two incompletely collar-shaped sensilla distally. Palpus 4-segmented; fourth segment longest. <bold><italic>Thorax</italic>.</bold> Preepisternum with 1–9 setae. Wing length to width ratio 2.58. AntC ending beyond R<sub>4+5</sub> but before reaching M<sub>4</sub>; ApicR<sub>1</sub> 3.08× length of Rs. CuA separated. Tarsomere I longer than tarsomere II. Claws sickle-shaped, toothed; empodia longer than claws, slightly broaden apically; pubescent. <bold><italic>Terminalia</italic>.</bold> Tg9 tapered towards apex with seven or eight fine setae apically. Ventral bridge of gonocoxites long (Fig. <xref ref-type="fig" rid="F4">4A</xref>, ↓<sub>1</sub>), with U-shaped emargination; dorsal transverse bridge narrowly tapering, extending far beyond basal margin (Fig. <xref ref-type="fig" rid="F4">4A</xref>, ↓<sub>2</sub>). Ventromedial portion of gonocoxites almost angular (Fig. <xref ref-type="fig" rid="F4">4A</xref>, ↓<sub>3</sub>). Gonostyli narrowly rounded to pointed apically (Fig. <xref ref-type="fig" rid="F4">4A</xref>, ↓<sub>4</sub>), moderately convex posteriorly, and slightly excavated medially, plump dorsally; setae denser towards apex. Tegmen long and narrow, apical points sclerotized, short, stout, and broadly rounded apically (Fig. <xref ref-type="fig" rid="F4">4C</xref>, ↓<sub>5</sub>); a pair of strongly sclerotized processes directed dorsolaterally (Fig. <xref ref-type="fig" rid="F4">4C</xref>, ↓<sub>6</sub>); true dorsal processes missing. Mesal points of tegmen slightly sclerotized, narrowly long, directed anteriorly (Fig. <xref ref-type="fig" rid="F4">4C</xref>, ↓<sub>7</sub>). Shoulders of tegmen inconspicuous; width between apices of shoulders narrower than processes directed dorsolaterally. Transverse brace rib-shaped (Fig. <xref ref-type="fig" rid="F4">4C</xref>, ↓<sub>8</sub>). Parameral apodemes long (Fig. <xref ref-type="fig" rid="F4">4C</xref>, ↓<sub>9</sub>). Ejaculatory apodeme of typical <italic><tp:taxon-name><tp:taxon-name-part taxon-name-part-type="genus" reg="Campylomyza">Campylomyza</tp:taxon-name-part></tp:taxon-name></italic> outline.</p></tp:treatment-sec><tp:treatment-sec sec-type="etymology" id="SECID0ES5BG"><title>Etymology.</title><p>The species epithet <tp:taxon-name><tp:taxon-name-part taxon-name-part-type="genus" reg="Campylomyza"/><tp:taxon-name-part taxon-name-part-type="species" reg="cornigera">cornigera</tp:taxon-name-part></tp:taxon-name>, derived from Latin meaning ‘having horns,’ refers to the horn-shaped processes on the tegmen that are directed dorsolaterally.</p></tp:treatment-sec><ref-list><ref id="B20"><mixed-citation xmlns:xlink="http://www.w3.org/1999/xlink" xlink:type="simple"><person-group><name name-style="western"><surname>Jaschhof</surname><given-names>M</given-names></name><name name-style="western"><surname>Jaschhof</surname><given-names>C</given-names></name></person-group> (<year>2021</year>) <article-title>Mycophagous gall midges (<tp:taxon-name><tp:taxon-name-part taxon-name-part-type="order">Diptera</tp:taxon-name-part></tp:taxon-name>: <tp:taxon-name><tp:taxon-name-part taxon-name-part-type="family">Cecidomyiidae</tp:taxon-name-part></tp:taxon-name> excl. <tp:taxon-name><tp:taxon-name-part taxon-name-part-type="subfamily">Cecidomyiinae</tp:taxon-name-part></tp:taxon-name>) in Sweden: status report after 15 years of taxonomic inventory, annotated taxonomic checklist, and description of <italic><tp:taxon-name><tp:taxon-name-part taxon-name-part-type="genus">Campylomyia</tp:taxon-name-part><tp:taxon-name-part taxon-name-part-type="species">alstromi</tp:taxon-name-part></tp:taxon-name></italic> sp. nov.</article-title><source>Entomologisk Tidskrift</source><volume>142</volume>: <fpage>105</fpage>–<lpage>184</lpage>. <ext-link xlink:href="http://www.et-online.nu/index.php/contents/article/view/84" ext-link-type="uri" xlink:type="simple">http://www.et-online.nu/index.php/contents/article/view/84</ext-link></mixed-citation></ref></ref-list></tp:taxon-treatment>
