# Supplementary material for: ﻿Taxonomic study of the genus Campylomyza Meigen (Diptera, Cecidomyiidae) in Korea with descriptions of seven new species
Source: Zookeys. 2025 Jan 9;1223:221–45. doi: 10.3897/zookeys.1223.128062 (PMC11739811; doi:10.3897/zookeys.1223.128062)
Supplement: XML Treatment for Campylomyza hori [file zookeys.1223.128062-treatment11.xml]

<!DOCTYPE tp:taxon-treatment
  PUBLIC "-//TaxonX//DTD Taxonomic Treatment Publishing DTD v0 20100105//EN" "tax-treatment-NSO.dtd">
<tp:taxon-treatment xmlns:tp="http://www.plazi.org/taxpub"><tp:treatment-meta><kwd-group><label>Taxon classification</label><kwd>
              <named-content content-type="kingdom">Animalia</named-content>
            </kwd><kwd>
              <named-content content-type="order">Diptera</named-content>
            </kwd><kwd>
              <named-content content-type="family">Cecidomyiidae</named-content>
            </kwd></kwd-group><mixed-citation publication-type="journal"><person-group><name><surname>Ham</surname><given-names>Daseul</given-names></name><name><surname>Bae</surname><given-names>Yeon Jae</given-names></name></person-group><article-title>﻿Taxonomic study of the genus <italic><tp:taxon-name><tp:taxon-name-part taxon-name-part-type="genus" reg="Campylomyza">Campylomyza</tp:taxon-name-part></tp:taxon-name></italic> Meigen (<tp:taxon-name><tp:taxon-name-part taxon-name-part-type="order">Diptera</tp:taxon-name-part></tp:taxon-name>, <tp:taxon-name><tp:taxon-name-part taxon-name-part-type="family">Cecidomyiidae</tp:taxon-name-part></tp:taxon-name>) in Korea with descriptions of seven new species</article-title><source>Zookeys</source><day>09</day><month>01</month><year>2025</year><volume>1223</volume><fpage>221</fpage><lpage>245</lpage><pub-id pub-id-type="doi">10.3897/zookeys.1223.128062</pub-id></mixed-citation></tp:treatment-meta><tp:nomenclature><label>﻿</label><tp:taxon-name>
            <object-id xmlns:xlink="http://www.w3.org/1999/xlink" content-type="arpha" xlink:type="simple">3668EB2B-E84E-53D9-89C6-7C09FC656247</object-id>
            <tp:taxon-name-part taxon-name-part-type="genus" reg="Campylomyza">Campylomyza</tp:taxon-name-part>
            <tp:taxon-name-part taxon-name-part-type="species" reg="hori">hori</tp:taxon-name-part>
            <object-id xmlns:xlink="http://www.w3.org/1999/xlink" content-type="zoobank" xlink:type="simple">https://zoobank.org/8D43A3F5-2FF5-4E08-BDD6-85A776E46646</object-id>
          </tp:taxon-name><tp:taxon-status xmlns:xlink="http://www.w3.org/1999/xlink" xlink:type="simple">sp. nov.</tp:taxon-status><xref ref-type="fig" rid="F4">Fig. 4D–F</xref></tp:nomenclature><tp:treatment-sec sec-type="type material" id="SECID0EYCAI"><title>Type material examined.</title><p><bold><italic>Holotype</italic></bold>: Korea • 1♂ (slide no. 19I-5); Gangwon-do, Jeongseon-gun, Jeongseon-eup, Hoedong-ri, 870, Gariwangsan Recreational Forest <bold>(<abbrev xmlns:xlink="http://www.w3.org/1999/xlink" xlink:title="A deciduous forest composed of medium-aged trees of the 6th class" id="ABBRID0EFDAI" xlink:type="simple">Gariwang</abbrev>)</bold>; 13 Apr. – 12 May 2019; D. Ham, S. Park leg.; deposited in <named-content xmlns:xlink="http://www.w3.org/1999/xlink" content-type="dwc:institutional_code" xlink:title="Korean Entomological Institute, Korea University" xlink:href="http://grbio.org/institution/korea-university" xlink:type="simple">KU</named-content>. <bold><italic>Paratype</italic></bold>: Korea • 1♂ (slide no. NIBRIN0000919401); same data as holotype and deposited in <named-content xmlns:xlink="http://www.w3.org/1999/xlink" content-type="dwc:institutional_code" xlink:title="National Institute of Biological Resources, Incheon" xlink:href="http://grbio.org/institution/national-institute-biological-resources" xlink:type="simple">NIBR</named-content>.</p></tp:treatment-sec><tp:treatment-sec sec-type="material" id="SECID0EVDAI"><title>Other material examined.</title><p>Korea • 2♂♂ (slides no. NIBRIN0000992654, NIBRIN0000992655); <bold><abbrev xmlns:xlink="http://www.w3.org/1999/xlink" xlink:title="A protected area within Mt. Sobaek National Park" id="ABBRID0E3DAI" xlink:type="simple">Sobaek</abbrev></bold>; 6 May – 6 Jun. 2019; D. Ham, S. Park leg.; deposited in <named-content xmlns:xlink="http://www.w3.org/1999/xlink" content-type="dwc:institutional_code" xlink:title="National Institute of Biological Resources, Incheon" xlink:href="http://grbio.org/institution/national-institute-biological-resources" xlink:type="simple">NIBR</named-content>.</p></tp:treatment-sec><tp:treatment-sec sec-type="diagnosis" id="SECID0EEEAI"><title>Diagnosis.</title><p><italic><tp:taxon-name><tp:taxon-name-part taxon-name-part-type="genus" reg="Campylomyza">Campylomyza</tp:taxon-name-part><tp:taxon-name-part taxon-name-part-type="species" reg="hori">hori</tp:taxon-name-part></tp:taxon-name></italic> sp. nov. is most similar to <italic><tp:taxon-name><tp:taxon-name-part taxon-name-part-type="genus" reg="Campylomyza">C.</tp:taxon-name-part><tp:taxon-name-part taxon-name-part-type="species" reg="mohrigi">mohrigi</tp:taxon-name-part></tp:taxon-name></italic> Jaschhof, 2009, especially in having the apical points divided, and the dorsal processes with sclerotized ridge, subtriangular apex on tegmen. However, <italic><tp:taxon-name><tp:taxon-name-part taxon-name-part-type="genus" reg="Campylomyza">C.</tp:taxon-name-part><tp:taxon-name-part taxon-name-part-type="species" reg="hori">hori</tp:taxon-name-part></tp:taxon-name></italic> sp. nov. can be distinguished from <italic><tp:taxon-name><tp:taxon-name-part taxon-name-part-type="genus" reg="Campylomyza">C.</tp:taxon-name-part><tp:taxon-name-part taxon-name-part-type="species" reg="mohrigi">mohrigi</tp:taxon-name-part></tp:taxon-name></italic> by the following characteristics: 1) Necks of antennal flagellomeres longer than nodes; 2) Gonostyli slightly longer and narrower (Fig. <xref ref-type="fig" rid="F4">4E</xref>); 3) Dorsal processes wider, margin sclerotized, with subtriangular apex, center membranous (Fig. <xref ref-type="fig" rid="F4">4F</xref>, ↓<sub>13</sub>) vs. narrower, leaf-shaped with sclerotized ridge and points apically in <italic><tp:taxon-name><tp:taxon-name-part taxon-name-part-type="genus" reg="Campylomyza">C.</tp:taxon-name-part><tp:taxon-name-part taxon-name-part-type="species" reg="mohrigi">mohrigi</tp:taxon-name-part></tp:taxon-name></italic>.</p></tp:treatment-sec><tp:treatment-sec sec-type="description" id="SECID0ELGAI"><title>Measurements.</title><p>Male adult (holotype). Body length 1.441 mm, wing length 1.645 mm. Hind leg coxa 0.156 mm; femur 0.607 mm; tibia 0.647 mm; tarsomere I 0.351 mm; tarsomere II 0.180 mm; tarsomere III 0.141 mm; tarsomere IV 0.088 mm; tarsomere V 0.070 mm.</p></tp:treatment-sec><tp:treatment-sec sec-type="description" id="SECID0EQGAI"><title>Description.</title><p>Male adult (holotype). <bold><italic>Head</italic>.</bold> Postocular bristles three. Antenna with 12 flagellomeres. Neck of fourth antennal flagellomere longer than node. Node with one complete and two incomplete crenulate whorls with sensory hairs, two incompletely collar-shaped sensilla distally. Palpus 4-segmented; fourth segment longest. <bold>Thorax.</bold> Preepisternum with five fine setae anteriorly. Wing length to width ratio 2.47. AntC ending beyond R<sub>4+5</sub> but before reaching; ApicR<sub>1</sub> 2.77× length of Rs. CuA separated. Tarsomere I longer than tarsomere II. Claws sickle-shaped, weakly toothed; empodia as long as claws; pubescent. <bold><italic>Terminalia</italic>.</bold> Tg9 tapering towards apex with six fine setae apically. Ventral emargination deep, U-shaped, ventral bridge short. Dorsal transverse bridge broadly rounded apically, slightly extended beyond ventrobasal margin (Fig. <xref ref-type="fig" rid="F4">4D</xref>, ↓<sub>10</sub>). Gonostyli elongated apically, curved anteroventrally, constricted ventrosubapically (Fig. <xref ref-type="fig" rid="F4">4D</xref>, ↓<sub>11</sub>) with fine setae denser towards apex; incised dorsomesally. On tegmen, apical points pointed, directed posteriorly (Fig. <xref ref-type="fig" rid="F4">4F</xref>, ↓<sub>12</sub>); dorsal processes broad basally, constricted medially, pointed apically (Fig. <xref ref-type="fig" rid="F4">4F</xref>, ↓<sub>13</sub>), directed anterodorsally, with strongly sclerotized margin basally; mesal points faint, short, pointed (Fig. <xref ref-type="fig" rid="F4">4F</xref>, ↓<sub>14</sub>). Tegmen shoulders almost angular, equipped with several small bumps laterally (Fig. <xref ref-type="fig" rid="F4">4F</xref>, ↓<sub>15</sub>). Transverse brace with lobe-like dorsal extensions. Ejaculatory apodeme swelling medially (Fig. <xref ref-type="fig" rid="F4">4D</xref>, ↓<sub>16</sub>), narrow basally.</p></tp:treatment-sec><tp:treatment-sec sec-type="etymology" id="SECID0EOIAI"><title>Etymology.</title><p>The species epithet <italic><tp:taxon-name><tp:taxon-name-part taxon-name-part-type="genus" reg="Campylomyza"/><tp:taxon-name-part taxon-name-part-type="species" reg="hori">hori</tp:taxon-name-part></tp:taxon-name></italic> originates from the Korean native term, pronounced ‘<tp:taxon-name><tp:taxon-name-part taxon-name-part-type="genus" reg="Campylomyza"/><tp:taxon-name-part taxon-name-part-type="species" reg="hori">hori</tp:taxon-name-part></tp:taxon-name>-<tp:taxon-name><tp:taxon-name-part taxon-name-part-type="genus" reg="Campylomyza"/><tp:taxon-name-part taxon-name-part-type="species" reg="hori">hori</tp:taxon-name-part></tp:taxon-name>-hada’, an adjective describing a slender or tapered part. This name specifically denotes the narrowed part of the gonostyli.</p></tp:treatment-sec><tp:treatment-sec><!--Section generated to contain objects referenced in tp:taxon-treatment.--><fig id="F4" position="float" orientation="portrait"><object-id xmlns:xlink="http://www.w3.org/1999/xlink" content-type="doi" xlink:type="simple">10.3897/zookeys.1223.128062.figure4</object-id><object-id xmlns:xlink="http://www.w3.org/1999/xlink" content-type="arpha" xlink:type="simple">5479D2B7-9DE6-5DB2-A7BC-DF85BE1FAE2A</object-id><label>Figure 4.</label><caption><p>Male morphology of <italic><tp:taxon-name><tp:taxon-name-part taxon-name-part-type="genus" reg="Campylomyza">Campylomyza</tp:taxon-name-part><tp:taxon-name-part taxon-name-part-type="species" reg="cornigera">cornigera</tp:taxon-name-part></tp:taxon-name></italic> sp. nov., holotype <bold>A–C</bold> and <italic><tp:taxon-name><tp:taxon-name-part taxon-name-part-type="genus" reg="Campylomyza">Campylomyza</tp:taxon-name-part><tp:taxon-name-part taxon-name-part-type="species" reg="hori">hori</tp:taxon-name-part></tp:taxon-name></italic> sp. nov., holotype <bold>D–F</bold>: <bold>A</bold> gonocoxites, ventral view <bold>B</bold> gonostylus, dorsal view <bold>C</bold> tegmen, dorsal view <bold>D</bold> gonocoxites, ventral view <bold>E</bold> gonostylus, dorsal view <bold>F</bold> tegmen, dorsal view. Scale bars: 0.05 mm.</p></caption><graphic xmlns:xlink="http://www.w3.org/1999/xlink" xlink:href="zookeys-1223-221_article-128062__-g004.jpg" position="float" orientation="portrait" xlink:type="simple" id="oo_1216607.jpg"><uri content-type="original_file" xlink:type="simple">https://binary.pensoft.net/fig/1216607</uri></graphic></fig></tp:treatment-sec></tp:taxon-treatment>
