# Supplementary material for: ﻿Taxonomic study of the genus Campylomyza Meigen (Diptera, Cecidomyiidae) in Korea with descriptions of seven new species
Source: Zookeys. 2025 Jan 9;1223:221–45. doi: 10.3897/zookeys.1223.128062 (PMC11739811; doi:10.3897/zookeys.1223.128062)
Supplement: XML Treatment for Campylomyza odae [file zookeys.1223.128062-treatment12.xml]

<!DOCTYPE tp:taxon-treatment
  PUBLIC "-//TaxonX//DTD Taxonomic Treatment Publishing DTD v0 20100105//EN" "tax-treatment-NSO.dtd">
<tp:taxon-treatment xmlns:tp="http://www.plazi.org/taxpub"><tp:treatment-meta><kwd-group><label>Taxon classification</label><kwd>
              <named-content content-type="kingdom">Animalia</named-content>
            </kwd><kwd>
              <named-content content-type="order">Diptera</named-content>
            </kwd><kwd>
              <named-content content-type="family">Cecidomyiidae</named-content>
            </kwd></kwd-group><mixed-citation publication-type="journal"><person-group><name><surname>Ham</surname><given-names>Daseul</given-names></name><name><surname>Bae</surname><given-names>Yeon Jae</given-names></name></person-group><article-title>﻿Taxonomic study of the genus <italic><tp:taxon-name><tp:taxon-name-part taxon-name-part-type="genus" reg="Campylomyza">Campylomyza</tp:taxon-name-part></tp:taxon-name></italic> Meigen (<tp:taxon-name><tp:taxon-name-part taxon-name-part-type="order">Diptera</tp:taxon-name-part></tp:taxon-name>, <tp:taxon-name><tp:taxon-name-part taxon-name-part-type="family">Cecidomyiidae</tp:taxon-name-part></tp:taxon-name>) in Korea with descriptions of seven new species</article-title><source>Zookeys</source><day>09</day><month>01</month><year>2025</year><volume>1223</volume><fpage>221</fpage><lpage>245</lpage><pub-id pub-id-type="doi">10.3897/zookeys.1223.128062</pub-id></mixed-citation></tp:treatment-meta><tp:nomenclature><label>﻿</label><tp:taxon-name>
            <object-id xmlns:xlink="http://www.w3.org/1999/xlink" content-type="arpha" xlink:type="simple">FB7F0A26-6D62-5ECE-BE3E-C29C56C9E0FF</object-id>
            <tp:taxon-name-part taxon-name-part-type="genus" reg="Campylomyza">Campylomyza</tp:taxon-name-part>
            <tp:taxon-name-part taxon-name-part-type="species" reg="odae">odae</tp:taxon-name-part>
            <object-id xmlns:xlink="http://www.w3.org/1999/xlink" content-type="zoobank" xlink:type="simple">https://zoobank.org/4901DF68-5CC0-4023-A8C6-5D29649014E0</object-id>
          </tp:taxon-name><tp:taxon-status xmlns:xlink="http://www.w3.org/1999/xlink" xlink:type="simple">sp. nov.</tp:taxon-status><xref ref-type="fig" rid="F5">Fig. 5A–D</xref></tp:nomenclature><tp:treatment-sec sec-type="type material" id="SECID0E4KAI"><title>Type material examined.</title><p><bold><italic>Holotype</italic></bold>: Korea • 1♂ (slide no. NIBRIN0000992641) Gangwon-do, Pyeongchang-gun, Jinbu-myeon, Odaesan-ro, Mt. Odae, the road before temple (Buk-Dae-Mi-Reuk-Am) <bold>(Odae 2)</bold>; 11–26 May 2019; D. Ham, S. Park leg.; deposited in <named-content xmlns:xlink="http://www.w3.org/1999/xlink" content-type="dwc:institutional_code" xlink:title="National Institute of Biological Resources, Incheon" xlink:href="http://grbio.org/institution/national-institute-biological-resources" xlink:type="simple">NIBR</named-content>. <bold><italic>Paratype</italic></bold>: Korea • 1♂ (slide no. NIBRIN0000919408); same data and deposition as holotype.</p></tp:treatment-sec><tp:treatment-sec sec-type="diagnosis" id="SECID0ERLAI"><title>Diagnosis.</title><p><italic><tp:taxon-name><tp:taxon-name-part taxon-name-part-type="genus" reg="Campylomyza">Campylomyza</tp:taxon-name-part><tp:taxon-name-part taxon-name-part-type="species" reg="odae">odae</tp:taxon-name-part></tp:taxon-name></italic> sp. nov. is distinguishable from other <italic><tp:taxon-name><tp:taxon-name-part taxon-name-part-type="genus" reg="Campylomyza">Campylomyza</tp:taxon-name-part></tp:taxon-name></italic> species by the following combination of characteristics: 1) Apical margin of gonostyli rounded (Fig. <xref ref-type="fig" rid="F5">5A</xref>, ↓<sub>3</sub>); 2) Dorsal processes on tegmen with inconspicuous pair of subtriangular processes anterolaterally; 3) Dorsal processes constricted medially, forming mesal cleft (Fig. <xref ref-type="fig" rid="F5">5C</xref>, ↓<sub>6</sub>); 4) Cerci visible (Fig. <xref ref-type="fig" rid="F5">5D</xref>).</p><fig id="F5" position="float" orientation="portrait"><object-id xmlns:xlink="http://www.w3.org/1999/xlink" content-type="doi" xlink:type="simple">10.3897/zookeys.1223.128062.figure5</object-id><object-id xmlns:xlink="http://www.w3.org/1999/xlink" content-type="arpha" xlink:type="simple">DD40CEE2-6A77-5DE5-A50E-FB05A5F778B1</object-id><label>Figure 5.</label><caption><p>Male morphology of <italic><tp:taxon-name><tp:taxon-name-part taxon-name-part-type="genus" reg="Campylomyza">Campylomyza</tp:taxon-name-part><tp:taxon-name-part taxon-name-part-type="species" reg="odae">odae</tp:taxon-name-part></tp:taxon-name></italic> sp. nov., holotype <bold>A–D</bold> and <italic><tp:taxon-name><tp:taxon-name-part taxon-name-part-type="genus" reg="Campylomyza">Campylomyza</tp:taxon-name-part><tp:taxon-name-part taxon-name-part-type="species" reg="salicia">salicia</tp:taxon-name-part></tp:taxon-name></italic> sp. nov., holotype <bold>E–G</bold>: <bold>A</bold> gonocoxites, ventral view <bold>B</bold> gonostylus, dorsal view <bold>C</bold> tegmen, dorsal view <bold>D</bold> cerci, ventral view <bold>E</bold> gonocoxites, ventral view <bold>F</bold> gonostylus, dorsal view <bold>G</bold> tegmen, dorsal view. Scale bar: 0.05 mm.</p></caption><graphic xmlns:xlink="http://www.w3.org/1999/xlink" xlink:href="zookeys-1223-221_article-128062__-g005.jpg" position="float" orientation="portrait" xlink:type="simple" id="oo_1216608.jpg"><uri content-type="original_file" xlink:type="simple">https://binary.pensoft.net/fig/1216608</uri></graphic></fig></tp:treatment-sec><tp:treatment-sec sec-type="description" id="SECID0EOOAI"><title>Measurements.</title><p>Male adult (Holotype): Body length 1.737 mm. Wing length 1.870 mm. Hind leg coxa 0.221 mm; femur 0.713 mm; tibia 0.624 mm; tarsomere I 0.369 mm; tarsomere II 0.193 mm; tarsomere III 0.134 mm; tarsomere IV 0.089 mm; tarsomere V 0.072 mm.</p></tp:treatment-sec><tp:treatment-sec sec-type="description" id="SECID0ETOAI"><title>Description.</title><p>Male adult. Slightly larger than other <italic><tp:taxon-name><tp:taxon-name-part taxon-name-part-type="genus" reg="Campylomyza">Campylomyza</tp:taxon-name-part></tp:taxon-name></italic> species. <bold><italic>Head</italic>.</bold> Postocular bristles four. Antenna with 12 flagellomeres. Neck of fourth antennal flagellomere slightly shorter than node. Node with one complete and two incomplete crenulate whorls with sensory hairs, two incompletely collar-shaped sensilla distally. Palpus 4-segmented; fourth segment longest. <bold><italic>Thorax</italic>.</bold> Wing length to width ratio 2.39, AntC ending beyond R<sub>4+5</sub> but before reaching M<sub>4</sub>; ApicR<sub>1</sub> 4.31× length of Rs; CuA separated. Tarsomere I longer than tarsomere II. Claws sickle-shaped, toothed; empodia small, shorter than claws. <bold><italic>Terminalia</italic>.</bold> Tg9 broadly tapered towards apex with eight fine setae. Ventral emargiantion U-shaped; ventral bridge long; dorsal transverse bridge extending far beyond ventrobasal margin (Fig. <xref ref-type="fig" rid="F5">5A</xref>, ↓<sub>1</sub>); ventromedial portion of gonocoxites relatively narrow, not pronounced (Fig. <xref ref-type="fig" rid="F5">5A</xref>, ↓<sub>2</sub>). Gonostyli short, stout, strongly convex posteriorly, truncated apically (Fig. <xref ref-type="fig" rid="F5">5A</xref>, ↓<sub>3</sub>), directed ventrally, bearing dorsoapically numerous straight setae of various length, with denser stiff setae as it goes to apex. Tegmen narrow, shoulders inconspicuous. Parameral apodemes short. Apical points lamellated, triangular-shaped, directed posteriorly (Fig. <xref ref-type="fig" rid="F5">5C</xref>, ↓<sub>4</sub>), separated by wide cleft mesally; dorsal processes subtriangular shaped, directed dorsomedially, apices crossed with spreading subtriangular extensions (Fig. <xref ref-type="fig" rid="F5">5C</xref>, ↓<sub>5</sub>); each dorsal process constricted at midlength, forming mesal cleft (Fig. <xref ref-type="fig" rid="F5">5C</xref>, ↓<sub>6</sub>). Cerci visible.</p></tp:treatment-sec><tp:treatment-sec sec-type="etymology" id="SECID0EWQAI"><title>Etymology.</title><p>The species name <italic><tp:taxon-name><tp:taxon-name-part taxon-name-part-type="genus" reg="Campylomyza"/><tp:taxon-name-part taxon-name-part-type="species" reg="odae">odae</tp:taxon-name-part></tp:taxon-name></italic> is a noun in apposition to the collection locality, Mt. Odae in Gangwon province.</p></tp:treatment-sec></tp:taxon-treatment>
