# Supplementary material for: ﻿Taxonomic study of the genus Campylomyza Meigen (Diptera, Cecidomyiidae) in Korea with descriptions of seven new species
Source: Zookeys. 2025 Jan 9;1223:221–45. doi: 10.3897/zookeys.1223.128062 (PMC11739811; doi:10.3897/zookeys.1223.128062)
Supplement: XML Treatment for Campylomyza salicia [file zookeys.1223.128062-treatment13.xml]

<!DOCTYPE tp:taxon-treatment
  PUBLIC "-//TaxonX//DTD Taxonomic Treatment Publishing DTD v0 20100105//EN" "tax-treatment-NSO.dtd">
<tp:taxon-treatment xmlns:tp="http://www.plazi.org/taxpub"><tp:treatment-meta><kwd-group><label>Taxon classification</label><kwd>
              <named-content content-type="kingdom">Animalia</named-content>
            </kwd><kwd>
              <named-content content-type="order">Diptera</named-content>
            </kwd><kwd>
              <named-content content-type="family">Cecidomyiidae</named-content>
            </kwd></kwd-group><mixed-citation publication-type="journal"><person-group><name><surname>Ham</surname><given-names>Daseul</given-names></name><name><surname>Bae</surname><given-names>Yeon Jae</given-names></name></person-group><article-title>﻿Taxonomic study of the genus <italic><tp:taxon-name><tp:taxon-name-part taxon-name-part-type="genus" reg="Campylomyza">Campylomyza</tp:taxon-name-part></tp:taxon-name></italic> Meigen (<tp:taxon-name><tp:taxon-name-part taxon-name-part-type="order">Diptera</tp:taxon-name-part></tp:taxon-name>, <tp:taxon-name><tp:taxon-name-part taxon-name-part-type="family">Cecidomyiidae</tp:taxon-name-part></tp:taxon-name>) in Korea with descriptions of seven new species</article-title><source>Zookeys</source><day>09</day><month>01</month><year>2025</year><volume>1223</volume><fpage>221</fpage><lpage>245</lpage><pub-id pub-id-type="doi">10.3897/zookeys.1223.128062</pub-id></mixed-citation></tp:treatment-meta><tp:nomenclature><label>﻿</label><tp:taxon-name>
            <object-id xmlns:xlink="http://www.w3.org/1999/xlink" content-type="arpha" xlink:type="simple">471DC710-F359-5A73-8758-32F3C4581E23</object-id>
            <tp:taxon-name-part taxon-name-part-type="genus" reg="Campylomyza">Campylomyza</tp:taxon-name-part>
            <tp:taxon-name-part taxon-name-part-type="species" reg="salicia">salicia</tp:taxon-name-part>
            <object-id xmlns:xlink="http://www.w3.org/1999/xlink" content-type="zoobank" xlink:type="simple">https://zoobank.org/53F03A9D-EBE9-4D6A-9599-65617BADF8FC</object-id>
          </tp:taxon-name><tp:taxon-status xmlns:xlink="http://www.w3.org/1999/xlink" xlink:type="simple">sp. nov.</tp:taxon-status><xref ref-type="fig" rid="F5">Fig. 5E–G</xref></tp:nomenclature><tp:treatment-sec sec-type="type material" id="SECID0ETSAI"><title>Type material examined.</title><p><bold><italic>Holotype</italic></bold>: Korea • 1♂ (slide no.19Aya-2); Gyeongsangbuk-do, Yeongyang-gun, Yeongyang-eup, Gowol-gil, 23, National Endangered Species Restoration Center <bold>(<abbrev xmlns:xlink="http://www.w3.org/1999/xlink" xlink:title="The Malaise trap was installed at the National Ecology Research Center in Yeongyang" id="ABBRID0EATAI" xlink:type="simple">NERC</abbrev>)</bold>; 10–17 Apr. 2019; Y. J. Choi, H. G. Kim leg.; deposited in <named-content xmlns:xlink="http://www.w3.org/1999/xlink" content-type="dwc:institutional_code" xlink:title="Korean Entomological Institute, Korea University" xlink:href="http://grbio.org/institution/korea-university" xlink:type="simple">KU</named-content>. <bold>Paratypes</bold>: Korea • 5♂♂ (slides no. 19AY-5, 10, 13, 17, 19AYa-13); same data and deposition as holotype • 1♂ (slide no. NIBRIN0000919404); same data as holotype, deposited in <named-content xmlns:xlink="http://www.w3.org/1999/xlink" content-type="dwc:institutional_code" xlink:title="National Institute of Biological Resources, Incheon" xlink:href="http://grbio.org/institution/national-institute-biological-resources" xlink:type="simple">NIBR</named-content>.</p></tp:treatment-sec><tp:treatment-sec sec-type="material" id="SECID0EPTAI"><title>Other material examined.</title><p>Korea • 2♂♂ (slides no. 19AZ-6, 9); <bold><abbrev xmlns:xlink="http://www.w3.org/1999/xlink" xlink:title="The Malaise trap was installed at the National Ecology Research Center in Yeongyang" id="ABBRID0EWTAI" xlink:type="simple">NERC</abbrev></bold>; 3–10 Apr. 2019; Y. J. Choi, H. G. Kim leg.; deposited in <named-content xmlns:xlink="http://www.w3.org/1999/xlink" content-type="dwc:institutional_code" xlink:title="Korean Entomological Institute, Korea University" xlink:href="http://grbio.org/institution/korea-university" xlink:type="simple">KU</named-content> • 1♂ (slide no. 19AX-4); <bold><abbrev xmlns:xlink="http://www.w3.org/1999/xlink" xlink:title="The Malaise trap was installed at the National Ecology Research Center in Yeongyang" id="ABBRID0E6TAI" xlink:type="simple">NERC</abbrev></bold>; 20–27 Mar. 2019; Y. J. Choi, H. G. Kim leg.; deposited in <named-content xmlns:xlink="http://www.w3.org/1999/xlink" content-type="dwc:institutional_code" xlink:title="Korean Entomological Institute, Korea University" xlink:href="http://grbio.org/institution/korea-university" xlink:type="simple">KU</named-content> • 1♂ (slide no. NIBRIN0000992640); <bold><abbrev xmlns:xlink="http://www.w3.org/1999/xlink" xlink:title="The Malaise trap was installed at the National Ecology Research Center in Yeongyang" id="ABBRID0EIUAI" xlink:type="simple">NERC</abbrev></bold>; 27 Mar. – 3 Apr. 2019; Y. J. Choi, H. G. Kim leg.; deposited in <named-content xmlns:xlink="http://www.w3.org/1999/xlink" content-type="dwc:institutional_code" xlink:title="National Institute of Biological Resources, Incheon" xlink:href="http://grbio.org/institution/national-institute-biological-resources" xlink:type="simple">NIBR</named-content>.</p></tp:treatment-sec><tp:treatment-sec sec-type="diagnosis" id="SECID0EQUAI"><title>Diagnosis.</title><p><italic><tp:taxon-name><tp:taxon-name-part taxon-name-part-type="genus" reg="Campylomyza">Campylomyza</tp:taxon-name-part><tp:taxon-name-part taxon-name-part-type="species" reg="salicia">salicia</tp:taxon-name-part></tp:taxon-name></italic> sp. nov. is most similar to <italic><tp:taxon-name><tp:taxon-name-part taxon-name-part-type="genus" reg="Campylomyza">C.</tp:taxon-name-part><tp:taxon-name-part taxon-name-part-type="species" reg="mohrigi">mohrigi</tp:taxon-name-part></tp:taxon-name></italic> (cf. illustration of <xref ref-type="bibr" rid="B17">Jaschhof and Jaschhof 2009</xref>: 109), especially having the elongated, tapering Gonostyli ventrally, not lamellate apical points and foliate dorsal processes which reaching to transverse brace on tegmen. However, <italic><tp:taxon-name><tp:taxon-name-part taxon-name-part-type="genus" reg="Campylomyza">C.</tp:taxon-name-part><tp:taxon-name-part taxon-name-part-type="species" reg="salicia">salicia</tp:taxon-name-part></tp:taxon-name></italic> sp. nov. can be distinguished from <italic><tp:taxon-name><tp:taxon-name-part taxon-name-part-type="genus" reg="Campylomyza">C.</tp:taxon-name-part><tp:taxon-name-part taxon-name-part-type="species" reg="mohrigi">mohrigi</tp:taxon-name-part></tp:taxon-name></italic> by following characteristics: 1) dorsal processes of tegmen sclerotized margin without sclerotized ridge (Fig. <xref ref-type="fig" rid="F5">5G</xref>, ↓<sub>9</sub>); 2) the dorsal processes are directed dorsolaterally with a strongly sclerotized triangular apex; 3) parameral apodeme shorter than that of <italic><tp:taxon-name><tp:taxon-name-part taxon-name-part-type="genus" reg="Campylomyza">C.</tp:taxon-name-part><tp:taxon-name-part taxon-name-part-type="species" reg="mohrigi">mohrigi</tp:taxon-name-part></tp:taxon-name></italic> (Fig. <xref ref-type="fig" rid="F5">5G</xref>, ↓<sub>10</sub>).</p></tp:treatment-sec><tp:treatment-sec sec-type="description" id="SECID0E4WAI"><title>Measurements.</title><p>Male adult (holotype): Body length 0.944 mm. Wing length 1.266 mm. Hind leg coxa 0.142 mm; femur 0.441 mm; tibia 0.463 mm; tarsomere I 0.275 mm; tarsomere II 0.123 mm; tarsomere III 0.103 mm; tarsomere IV 0.072 mm; tarsomere V 0.057 mm.</p></tp:treatment-sec><tp:treatment-sec sec-type="description" id="SECID0ECXAI"><title>Description.</title><p>Male adult (holotype). Slightly smaller than other <italic><tp:taxon-name><tp:taxon-name-part taxon-name-part-type="genus" reg="Campylomyza">Campylomyza</tp:taxon-name-part></tp:taxon-name></italic> species. <bold><italic>Head</italic>.</bold> Postocular bristles five. Antenna with 12 flagellomeres. Neck of fourth antennal flagellomere longer than node. Node with one complete and two incomplete crenulate whorls with sensory hairs, two incompletely collar-shaped sensilla distally. Palpus 4-segmented; fourth segment longest. <bold><italic>Thorax</italic>.</bold> Preepisternum with six fine setae anteriorly. Wing length to width ratio 2.70. AntC ending beyond R<sub>4+5</sub> but before reaching M<sub>4</sub>; ApicR<sub>1</sub> 3.23× length of Rs; CuA separated. Tarsomere I longer than tarsomere II. Claws slightly toothed; empodia small, narrow. <bold><italic>Terminalia</italic>.</bold> Tg9 tapered towards apex with 8 setae apically. Ventral bridge of gonocoxites half-length of gonocoxites; dorsal transverse bridge tapering, extending beyond ventrobasal margin. Ventral emargination U-shaped. Gonostyli elongated, blunt to slightly pointed apically, moderately convex apically; ventrosubapically constricted (Fig. <xref ref-type="fig" rid="F5">5E</xref>, ↓<sub>7</sub>); excavated ventromesally; setae denser towards apex. On tegmen, apical points triangular shaped, not lamellate, pointed apically, directed posterolaterally (Fig. <xref ref-type="fig" rid="F5">5G</xref>, ↓<sub>8</sub>); dorsal processes leaf-shaped, elongated slightly beyond transverse brace, with strongly sclerotized apex (Fig. <xref ref-type="fig" rid="F5">5G</xref>, ↓<sub>9</sub>). Shoulders of tegmen well developed, thick. Transverse brace slightly extended, lobe shaped. Parameral apodemes short (Fig. <xref ref-type="fig" rid="F5">5G</xref>, ↓<sub>10</sub>).</p></tp:treatment-sec><tp:treatment-sec sec-type="etymology" id="SECID0EZYAI"><title>Etymology.</title><p>The species name <italic><tp:taxon-name><tp:taxon-name-part taxon-name-part-type="genus" reg="Campylomyza"/><tp:taxon-name-part taxon-name-part-type="species" reg="salicia">salicia</tp:taxon-name-part></tp:taxon-name></italic> is derived from the Latin word <italic>salici</italic>, meaning ‘willow,’ in reference to the dorsal processes of the tegmen, which resembles the shape of a willow leaf.</p><sec sec-type="﻿Key to the Species of Korean Campylomyza" id="SECID0ELZAI"><title>﻿Key to the Species of Korean <italic><tp:taxon-name><tp:taxon-name-part taxon-name-part-type="genus" reg="Campylomyza">Campylomyza</tp:taxon-name-part></tp:taxon-name></italic></title><table-wrap content-type="key" position="anchor" orientation="portrait"><table id="TID0EXKAG" rules="all"><tbody><tr><td rowspan="1" colspan="1">1</td><td rowspan="1" colspan="1">Ejaculatory apodeme without apical extension. Tegmen without dorsal processes</td><td rowspan="1" colspan="1">
                      <bold><italic><tp:taxon-name><tp:taxon-name-part taxon-name-part-type="genus" reg="Campylomyza">C.</tp:taxon-name-part><tp:taxon-name-part taxon-name-part-type="species" reg="cornuta">cornuta</tp:taxon-name-part></tp:taxon-name></italic> Jaschhof, 1998</bold>
                    </td></tr><tr><td rowspan="1" colspan="1">–</td><td rowspan="1" colspan="1">Ejaculatory apodeme with apical extension. Tegmen bearing apical points and processes</td><td rowspan="1" colspan="1">
                      <bold>2</bold>
                    </td></tr><tr><td rowspan="1" colspan="1">2</td><td rowspan="1" colspan="1">On tegmen, dorsal processes forming mesal cleft with expended subtriangular processes laterally</td><td rowspan="1" colspan="1">
                      <bold><italic><tp:taxon-name><tp:taxon-name-part taxon-name-part-type="genus" reg="Campylomyza">C.</tp:taxon-name-part><tp:taxon-name-part taxon-name-part-type="species" reg="odae">odae</tp:taxon-name-part></tp:taxon-name></italic> sp. nov. (Fig. <xref ref-type="fig" rid="F5">5A–D</xref>)</bold>
                    </td></tr><tr><td rowspan="1" colspan="1">–</td><td rowspan="1" colspan="1">On tegmen, dorsal processes elongated without mesal cleft or absent, or dorsomesal processes present</td><td rowspan="1" colspan="1">
                      <bold>3</bold>
                    </td></tr><tr><td rowspan="1" colspan="1">3</td><td rowspan="1" colspan="1">On tegmen, apical points present; dorsal processes elongated, foliate or dorsolaterad processes horn-shaped at apex; shoulders well developed</td><td rowspan="1" colspan="1">
                      <bold><italic><tp:taxon-name><tp:taxon-name-part taxon-name-part-type="genus" reg="Campylomyza"/><tp:taxon-name-part taxon-name-part-type="species" reg="flavipes">flavipes</tp:taxon-name-part></tp:taxon-name></italic> group, 4</bold>
                    </td></tr><tr><td rowspan="1" colspan="1">–</td><td rowspan="1" colspan="1">On tegmen, dorsal processes absent or single pair of small dorsomesal processes present</td><td rowspan="1" colspan="1">
                      <bold>12</bold>
                    </td></tr><tr><td rowspan="1" colspan="1">4</td><td rowspan="1" colspan="1">Gonostyli short, ovoid-shaped; not pointed</td><td rowspan="1" colspan="1">
                      <bold><italic><tp:taxon-name><tp:taxon-name-part taxon-name-part-type="genus" reg="Campylomyza">C.</tp:taxon-name-part><tp:taxon-name-part taxon-name-part-type="species" reg="abjecta">abjecta</tp:taxon-name-part></tp:taxon-name></italic> Mamaev, 1998</bold>
                    </td></tr><tr><td rowspan="1" colspan="1">–</td><td rowspan="1" colspan="1">Gonostyli elongated, curved inwardly</td><td rowspan="1" colspan="1">
                      <bold>5</bold>
                    </td></tr><tr><td rowspan="1" colspan="1">5</td><td rowspan="1" colspan="1">Gonostyli elongated, strongly curved inwardly; constricted ventrosubapically with dense setae apically. On tegmen, apical points sharp apically</td><td rowspan="1" colspan="1">
                      <bold>6</bold>
                    </td></tr><tr><td rowspan="1" colspan="1">–</td><td rowspan="1" colspan="1">Gonostyli blunt, rounded apically; slightly curved inwardly</td><td rowspan="1" colspan="1">
                      <bold>7</bold>
                    </td></tr><tr><td rowspan="1" colspan="1">6</td><td rowspan="1" colspan="1">Ventral bridge of gonocoxites shorter than half-length of gonocoxites. Dorsal processes wide, constricted at middle length with sclerotized subtriangular points on tegmen</td><td rowspan="1" colspan="1">
                      <bold><italic><tp:taxon-name><tp:taxon-name-part taxon-name-part-type="genus" reg="Campylomyza">C.</tp:taxon-name-part><tp:taxon-name-part taxon-name-part-type="species" reg="hori">hori</tp:taxon-name-part></tp:taxon-name></italic> sp. nov. (Fig. <xref ref-type="fig" rid="F4">4D–F</xref>)</bold>
                    </td></tr><tr><td rowspan="1" colspan="1">–</td><td rowspan="1" colspan="1">Ventral bridge of gonocoxites half-length of gonocoxites. Dorsal processes tapering sclerotized along margin, beyond transverse brace. Parameral apodeme short</td><td rowspan="1" colspan="1">
                      <bold><italic><tp:taxon-name><tp:taxon-name-part taxon-name-part-type="genus" reg="Campylomyza">C.</tp:taxon-name-part><tp:taxon-name-part taxon-name-part-type="species" reg="salicia">salicia</tp:taxon-name-part></tp:taxon-name></italic> sp. nov. (Fig. <xref ref-type="fig" rid="F5">5A–D</xref>)</bold>
                    </td></tr><tr><td rowspan="1" colspan="1">7</td><td rowspan="1" colspan="1">On tegmen, apical points rounded apically, parallel-sided</td><td rowspan="1" colspan="1">
                      <bold>8</bold>
                    </td></tr><tr><td rowspan="1" colspan="1">–</td><td rowspan="1" colspan="1">On tegmen, apical points pointed at apex (apical points of <italic><tp:taxon-name><tp:taxon-name-part taxon-name-part-type="genus" reg="Campylomyza">C.</tp:taxon-name-part><tp:taxon-name-part taxon-name-part-type="species" reg="ambulata">ambulata</tp:taxon-name-part></tp:taxon-name></italic> typically pointed, subtriangular, but occasionally bulged with round serrated surfaces)</td><td rowspan="1" colspan="1">
                      <bold>10</bold>
                    </td></tr><tr><td rowspan="1" colspan="1">8</td><td rowspan="1" colspan="1">Gonocoxites with swollen, pronounced ventromedial portion. On tegmen, dorsal processes spoon-shaped; elongated with subtriangular narrow tips apically, directed anteriorly</td><td rowspan="1" colspan="1">
                      <bold><italic><tp:taxon-name><tp:taxon-name-part taxon-name-part-type="genus" reg="Campylomyza">C.</tp:taxon-name-part><tp:taxon-name-part taxon-name-part-type="species" reg="aborigena">aborigena</tp:taxon-name-part></tp:taxon-name></italic> Mamaev, 1998 (Fig. <xref ref-type="fig" rid="F2">2A–C</xref>)</bold>
                    </td></tr><tr><td rowspan="1" colspan="1">–</td><td rowspan="1" colspan="1">On tegmen, dorsal processes horn-shaped, sclerotized apically, directed laterally</td><td rowspan="1" colspan="1">
                      <bold>9</bold>
                    </td></tr><tr><td rowspan="1" colspan="1">9</td><td rowspan="1" colspan="1">On tegmen, apical points rounded, short, slightly curved anterolaterally</td><td rowspan="1" colspan="1">
                      <bold><italic><tp:taxon-name><tp:taxon-name-part taxon-name-part-type="genus" reg="Campylomyza">C.</tp:taxon-name-part><tp:taxon-name-part taxon-name-part-type="species" reg="cornigera">cornigera</tp:taxon-name-part></tp:taxon-name></italic> sp. nov. (Fig. <xref ref-type="fig" rid="F4">4A–C</xref>)</bold>
                    </td></tr><tr><td rowspan="1" colspan="1">–</td><td rowspan="1" colspan="1">Gonostyli with small dorsomedial lobe. On tegmen, apical points long, parallel-sided to rounded apically; dorsal processes strongly sclerotized, straightened, directed dorsolaterally with triangular apex</td><td rowspan="1" colspan="1">
                      <bold><italic><tp:taxon-name><tp:taxon-name-part taxon-name-part-type="genus" reg="Campylomyza">C.</tp:taxon-name-part><tp:taxon-name-part taxon-name-part-type="species" reg="convexa">convexa</tp:taxon-name-part></tp:taxon-name></italic> sp. nov. (Fig. <xref ref-type="fig" rid="F3">3D–F</xref>)</bold>
                    </td></tr><tr><td rowspan="1" colspan="1">10</td><td rowspan="1" colspan="1">On tegmen, apical points pointed or broadly rounded apically with serrated surfaces; dorsal processes elongated, directed anteriorly</td><td rowspan="1" colspan="1">
                      <bold><italic><tp:taxon-name><tp:taxon-name-part taxon-name-part-type="genus" reg="Campylomyza">C.</tp:taxon-name-part><tp:taxon-name-part taxon-name-part-type="species" reg="ambulata">ambulata</tp:taxon-name-part></tp:taxon-name></italic> sp. nov. (Fig. <xref ref-type="fig" rid="F2">2D–G</xref>)</bold>
                    </td></tr><tr><td rowspan="1" colspan="1">–</td><td rowspan="1" colspan="1">On tegmen, dorsal processes with subtriangular apex, directed anterolaterally</td><td rowspan="1" colspan="1">
                      <bold>11</bold>
                    </td></tr><tr><td rowspan="1" colspan="1">11</td><td rowspan="1" colspan="1">Gonostyli slightly excavated mesally, flattened dorsally, narrowly rounded apically with convex apical margins; Tegmen apical points lamellate; dorsal processes foliate, directed anterolaterally</td><td rowspan="1" colspan="1">
                      <bold><italic><tp:taxon-name><tp:taxon-name-part taxon-name-part-type="genus" reg="Campylomyza">C.</tp:taxon-name-part><tp:taxon-name-part taxon-name-part-type="species" reg="flavipes">flavipes</tp:taxon-name-part></tp:taxon-name></italic> Meigen, 1818</bold>
                    </td></tr><tr><td rowspan="1" colspan="1">–</td><td rowspan="1" colspan="1">Gonostyli neither curved nor excavated; tegmen apical points lamellated with dorsal processes elongated and foliate; sclerotized along margins and directed anterolaterally or anteriorly</td><td rowspan="1" colspan="1">
                      <bold><italic><tp:taxon-name><tp:taxon-name-part taxon-name-part-type="genus" reg="Campylomyza">C.</tp:taxon-name-part><tp:taxon-name-part taxon-name-part-type="species" reg="furva">furva</tp:taxon-name-part></tp:taxon-name></italic> Edwards, 1938</bold>
                    </td></tr><tr><td rowspan="1" colspan="1">12</td><td rowspan="1" colspan="1">On tegmen, apical points tapering; dorsal processes absent; mesal processes rounded at apex; shoulders indistinct or missing</td><td rowspan="1" colspan="1">
                      <bold><italic>ormerodi</italic> group, 13</bold>
                    </td></tr><tr><td rowspan="1" colspan="1">–</td><td rowspan="1" colspan="1">Tegmen with 1 pair of small dorsomesal processes which are serrated or extended</td><td rowspan="1" colspan="1">
                      <bold>14</bold>
                    </td></tr><tr><td rowspan="1" colspan="1">13</td><td rowspan="1" colspan="1">Tg9 tapering broadly. Cerci with strikingly large pubescence. Tegmen shoulders inconspicuous; parameral apodeme long, more than half-length of tegmen</td><td rowspan="1" colspan="1">
                      <bold><italic><tp:taxon-name><tp:taxon-name-part taxon-name-part-type="genus" reg="Campylomyza">C.</tp:taxon-name-part><tp:taxon-name-part taxon-name-part-type="species" reg="angusta">angusta</tp:taxon-name-part></tp:taxon-name></italic> sp. nov. (Fig. <xref ref-type="fig" rid="F3">3A–C</xref>)</bold>
                    </td></tr><tr><td rowspan="1" colspan="1">–</td><td rowspan="1" colspan="1">Tg9 tapering narrowly. Gonocoxites with protruding portion dorsomesally. On tegmen, apical points slightly serrated; shoulder indistinct. Parameral apodeme short</td><td rowspan="1" colspan="1">
                      <bold><italic><tp:taxon-name><tp:taxon-name-part taxon-name-part-type="genus" reg="Campylomyza">C.</tp:taxon-name-part><tp:taxon-name-part taxon-name-part-type="species" reg="cavitata">cavitata</tp:taxon-name-part></tp:taxon-name></italic> Mamaev, 1998</bold>
                    </td></tr><tr><td rowspan="1" colspan="1">14</td><td rowspan="1" colspan="1">Tegmen processes serrated</td><td rowspan="1" colspan="1">
                      <bold><italic>serrata</italic> group, 15</bold>
                    </td></tr><tr><td rowspan="1" colspan="1">–</td><td rowspan="1" colspan="1">On tegmen, apical points rounded on apex in ventral view; medial structure strongly sclerotized, connected with triangular structure below</td><td rowspan="1" colspan="1">
                      <bold><italic><tp:taxon-name><tp:taxon-name-part taxon-name-part-type="genus" reg="Campylomyza">C.</tp:taxon-name-part><tp:taxon-name-part taxon-name-part-type="species" reg="cingulata">cingulata</tp:taxon-name-part></tp:taxon-name></italic> Jaschhof, 2009</bold>
                    </td></tr><tr><td rowspan="1" colspan="1">15</td><td rowspan="1" colspan="1">Gonostyli with lobe dorsally. Serrated processes on tegmen situated subapically dorsomedially in longitudinal direction. Aedeagal head small</td><td rowspan="1" colspan="1">
                      <bold><italic><tp:taxon-name><tp:taxon-name-part taxon-name-part-type="genus" reg="Campylomyza">C.</tp:taxon-name-part><tp:taxon-name-part taxon-name-part-type="species" reg="appendiculata">appendiculata</tp:taxon-name-part></tp:taxon-name></italic> Jaschhof, 2015</bold>
                    </td></tr><tr><td rowspan="1" colspan="1">–</td><td rowspan="1" colspan="1">Medial bridge of gonocoxites with one spine, one pubescent projection. Serrate processes on tegmen turned posteriorly forming apex of tegmen. Aedeagal head large</td><td rowspan="1" colspan="1">
                      <bold><italic><tp:taxon-name><tp:taxon-name-part taxon-name-part-type="genus" reg="Campylomyza">C.</tp:taxon-name-part><tp:taxon-name-part taxon-name-part-type="species" reg="spinata">spinata</tp:taxon-name-part></tp:taxon-name></italic> Jashchhof, 1998</bold>
                    </td></tr></tbody></table></table-wrap></sec><sec sec-type="﻿DNA barcode analysis and MOTU estimation" id="SECID0ESOBI"><title>﻿DNA barcode analysis and MOTU estimation</title><p>The 658-bp <italic>COI</italic> sequences were analyzed, revealing 234 variable sites, of which 63 were parsimony informative. Within the genus <italic><tp:taxon-name><tp:taxon-name-part taxon-name-part-type="genus" reg="Campylomyza">Campylomyza</tp:taxon-name-part></tp:taxon-name></italic>, the interspecific divergences (<italic>p</italic>-distances) ranged from 6.18% to 15.28%. The mean distance across the entire dataset was 10.72% (Suppl. material <xref ref-type="supplementary-material" rid="S1">1</xref>: table S3). Intraspecific genetic distances varied from 0% to 0.92%. The species delimitation using the <abbrev xmlns:xlink="http://www.w3.org/1999/xlink" xlink:title="Automatic Barcode Gap Discovery" id="ABBRID0EHPBI" xlink:type="simple">ABGD</abbrev> method delineated 17 Molecular Operational Taxonomic Units (<abbrev xmlns:xlink="http://www.w3.org/1999/xlink" xlink:title="Molecular Operational Taxonomic Units" id="ABBRID0ELPBI" xlink:type="simple">MOTUs</abbrev>), including the outgroup. These <abbrev xmlns:xlink="http://www.w3.org/1999/xlink" xlink:title="Molecular Operational Taxonomic Units" id="ABBRID0EPPBI" xlink:type="simple">MOTUs</abbrev> are illustrated by the color bars on the Neighbor Joining (<abbrev xmlns:xlink="http://www.w3.org/1999/xlink" xlink:title="neighbor-joining" id="ABBRID0ETPBI" xlink:type="simple">NJ</abbrev>) tree in Fig. <xref ref-type="fig" rid="F6">6</xref>, corresponding with the delineations observed in the same <abbrev xmlns:xlink="http://www.w3.org/1999/xlink" xlink:title="neighbor-joining" id="ABBRID0E2PBI" xlink:type="simple">NJ</abbrev> tree. All 17 <abbrev xmlns:xlink="http://www.w3.org/1999/xlink" xlink:title="Molecular Operational Taxonomic Units" id="ABBRID0E6PBI" xlink:type="simple">MOTUs</abbrev> correspond to groups distinguished by their morphological characteristics.</p><fig id="F6" position="float" orientation="portrait"><object-id xmlns:xlink="http://www.w3.org/1999/xlink" content-type="doi" xlink:type="simple">10.3897/zookeys.1223.128062.figure6</object-id><object-id xmlns:xlink="http://www.w3.org/1999/xlink" content-type="arpha" xlink:type="simple">5C236657-B199-5BB4-8688-BEB34BD7FB37</object-id><label>Figure 6.</label><caption><p>Neighbor-joining (<abbrev xmlns:xlink="http://www.w3.org/1999/xlink" xlink:title="neighbor-joining" id="ABBRID0ELQBI" xlink:type="simple">NJ</abbrev>) Kimura-2-parameter tree derived from the <italic>COI</italic> analysis of sixteen Korean <italic><tp:taxon-name><tp:taxon-name-part taxon-name-part-type="genus" reg="Campylomyza">Campylomyza</tp:taxon-name-part></tp:taxon-name></italic> species, with <italic><tp:taxon-name><tp:taxon-name-part taxon-name-part-type="genus" reg="Peromyia">Peromyia</tp:taxon-name-part><tp:taxon-name-part taxon-name-part-type="species" reg="trifida">trifida</tp:taxon-name-part></tp:taxon-name></italic> as the outgroup. Numbers at the nodes represent <abbrev xmlns:xlink="http://www.w3.org/1999/xlink" xlink:title="neighbor-joining" id="ABBRID0EDRBI" xlink:type="simple">NJ</abbrev> bootstrap support values. The vertical purple color bar on the right represents results from the <abbrev xmlns:xlink="http://www.w3.org/1999/xlink" xlink:title="Automatic Barcode Gap Discovery" id="ABBRID0EHRBI" xlink:type="simple">ABGD</abbrev> delimitation method.</p></caption><graphic xmlns:xlink="http://www.w3.org/1999/xlink" xlink:href="zookeys-1223-221_article-128062__-g006.jpg" position="float" orientation="portrait" xlink:type="simple" id="oo_1216609.jpg"><uri content-type="original_file" xlink:type="simple">https://binary.pensoft.net/fig/1216609</uri></graphic></fig></sec></tp:treatment-sec><tp:treatment-sec><!--Section generated to contain objects referenced in tp:taxon-treatment.--><fig id="F5" position="float" orientation="portrait"><object-id xmlns:xlink="http://www.w3.org/1999/xlink" content-type="doi" xlink:type="simple">10.3897/zookeys.1223.128062.figure5</object-id><object-id xmlns:xlink="http://www.w3.org/1999/xlink" content-type="arpha" xlink:type="simple">DD40CEE2-6A77-5DE5-A50E-FB05A5F778B1</object-id><label>Figure 5.</label><caption><p>Male morphology of <italic><tp:taxon-name><tp:taxon-name-part taxon-name-part-type="genus" reg="Campylomyza">Campylomyza</tp:taxon-name-part><tp:taxon-name-part taxon-name-part-type="species" reg="odae">odae</tp:taxon-name-part></tp:taxon-name></italic> sp. nov., holotype <bold>A–D</bold> and <italic><tp:taxon-name><tp:taxon-name-part taxon-name-part-type="genus" reg="Campylomyza">Campylomyza</tp:taxon-name-part><tp:taxon-name-part taxon-name-part-type="species" reg="salicia">salicia</tp:taxon-name-part></tp:taxon-name></italic> sp. nov., holotype <bold>E–G</bold>: <bold>A</bold> gonocoxites, ventral view <bold>B</bold> gonostylus, dorsal view <bold>C</bold> tegmen, dorsal view <bold>D</bold> cerci, ventral view <bold>E</bold> gonocoxites, ventral view <bold>F</bold> gonostylus, dorsal view <bold>G</bold> tegmen, dorsal view. Scale bar: 0.05 mm.</p></caption><graphic xmlns:xlink="http://www.w3.org/1999/xlink" xlink:href="zookeys-1223-221_article-128062__-g005.jpg" position="float" orientation="portrait" xlink:type="simple" id="oo_1216608.jpg"><uri content-type="original_file" xlink:type="simple">https://binary.pensoft.net/fig/1216608</uri></graphic></fig><fig id="F4" position="float" orientation="portrait"><object-id xmlns:xlink="http://www.w3.org/1999/xlink" content-type="doi" xlink:type="simple">10.3897/zookeys.1223.128062.figure4</object-id><object-id xmlns:xlink="http://www.w3.org/1999/xlink" content-type="arpha" xlink:type="simple">5479D2B7-9DE6-5DB2-A7BC-DF85BE1FAE2A</object-id><label>Figure 4.</label><caption><p>Male morphology of <italic><tp:taxon-name><tp:taxon-name-part taxon-name-part-type="genus" reg="Campylomyza">Campylomyza</tp:taxon-name-part><tp:taxon-name-part taxon-name-part-type="species" reg="cornigera">cornigera</tp:taxon-name-part></tp:taxon-name></italic> sp. nov., holotype <bold>A–C</bold> and <italic><tp:taxon-name><tp:taxon-name-part taxon-name-part-type="genus" reg="Campylomyza">Campylomyza</tp:taxon-name-part><tp:taxon-name-part taxon-name-part-type="species" reg="hori">hori</tp:taxon-name-part></tp:taxon-name></italic> sp. nov., holotype <bold>D–F</bold>: <bold>A</bold> gonocoxites, ventral view <bold>B</bold> gonostylus, dorsal view <bold>C</bold> tegmen, dorsal view <bold>D</bold> gonocoxites, ventral view <bold>E</bold> gonostylus, dorsal view <bold>F</bold> tegmen, dorsal view. Scale bars: 0.05 mm.</p></caption><graphic xmlns:xlink="http://www.w3.org/1999/xlink" xlink:href="zookeys-1223-221_article-128062__-g004.jpg" position="float" orientation="portrait" xlink:type="simple" id="oo_1216607.jpg"><uri content-type="original_file" xlink:type="simple">https://binary.pensoft.net/fig/1216607</uri></graphic></fig><fig id="F2" position="float" orientation="portrait"><object-id xmlns:xlink="http://www.w3.org/1999/xlink" content-type="doi" xlink:type="simple">10.3897/zookeys.1223.128062.figure2</object-id><object-id xmlns:xlink="http://www.w3.org/1999/xlink" content-type="arpha" xlink:type="simple">5D7B36AC-E2BD-519C-9092-307B54D5303B</object-id><label>Figure 2.</label><caption><p>Male morphology of <italic><tp:taxon-name><tp:taxon-name-part taxon-name-part-type="genus" reg="Campylomyza">Campylomyza</tp:taxon-name-part><tp:taxon-name-part taxon-name-part-type="species" reg="aborigena">aborigena</tp:taxon-name-part></tp:taxon-name></italic> Mamaev, 1998 (<bold>A–C</bold>) and <italic><tp:taxon-name><tp:taxon-name-part taxon-name-part-type="genus" reg="Campylomyza">Campylomyza</tp:taxon-name-part><tp:taxon-name-part taxon-name-part-type="species" reg="ambulata">ambulata</tp:taxon-name-part></tp:taxon-name></italic> sp. nov. (<bold>D–G</bold>) <bold>A</bold> gonocoxites, ventral view, slide no. NIBRIN0000992639 <bold>B</bold> gonostylus, dorsal view, slide no. NIBRIN0000992639 <bold>C</bold> tegmen, dorsal view, slide no. 19–38 <bold>D</bold> gonocoxites, ventral veiw, holotype <bold>E–G</bold> tegmen, dorsal view <bold>E</bold> holotype <bold>F</bold> paratype (slide no. NIBRIN0000919403) <bold>G</bold> paratype (slide no. 19AY-9). Scale bars: 0.05 mm.</p></caption><graphic xmlns:xlink="http://www.w3.org/1999/xlink" xlink:href="zookeys-1223-221_article-128062__-g002.jpg" position="float" orientation="portrait" xlink:type="simple" id="oo_1216605.jpg"><uri content-type="original_file" xlink:type="simple">https://binary.pensoft.net/fig/1216605</uri></graphic></fig><fig id="F3" position="float" orientation="portrait"><object-id xmlns:xlink="http://www.w3.org/1999/xlink" content-type="doi" xlink:type="simple">10.3897/zookeys.1223.128062.figure3</object-id><object-id xmlns:xlink="http://www.w3.org/1999/xlink" content-type="arpha" xlink:type="simple">A0D0C5C6-B806-527A-B7EF-8B4FCB057802</object-id><label>Figure 3.</label><caption><p>Male morphology of <italic><tp:taxon-name><tp:taxon-name-part taxon-name-part-type="genus" reg="Campylomyza">Campylomyza</tp:taxon-name-part><tp:taxon-name-part taxon-name-part-type="species" reg="angusta">angusta</tp:taxon-name-part></tp:taxon-name></italic> sp. nov., holotype <bold>A–C</bold> and <italic><tp:taxon-name><tp:taxon-name-part taxon-name-part-type="genus" reg="Campylomyza">Campylomyza</tp:taxon-name-part><tp:taxon-name-part taxon-name-part-type="species" reg="convexa">convexa</tp:taxon-name-part></tp:taxon-name></italic> sp. nov., holotype <bold>D–F</bold>: <bold>A</bold> gonocoxites, ventral veiw <bold>B</bold> gonostylus, dorsal view <bold>C</bold> tegmen, dorsal view <bold>D</bold> gonocoxites, ventral veiw <bold>E</bold> gonostylus, dorsal view <bold>F</bold> tegmen, dorsal view. Scale bars: 0.05 mm.</p></caption><graphic xmlns:xlink="http://www.w3.org/1999/xlink" xlink:href="zookeys-1223-221_article-128062__-g003.jpg" position="float" orientation="portrait" xlink:type="simple" id="oo_1216606.jpg"><uri content-type="original_file" xlink:type="simple">https://binary.pensoft.net/fig/1216606</uri></graphic></fig><supplementary-material xmlns:xlink="http://www.w3.org/1999/xlink" id="S1" position="float" orientation="portrait" xlink:type="simple"><object-id content-type="doi" xlink:type="simple">10.3897/zookeys.1223.128062.suppl1</object-id><object-id content-type="arpha" xlink:type="simple">DA80DCB8-E1EC-5CD3-923E-B7103FEFF289</object-id><label>Supplementary material 1</label><caption><p>Additional information</p></caption><statement content-type="dataType"><label>Data type</label><p>xlsx</p></statement><statement content-type="notes"><label>Explanation note</label><p><bold>table S1.</bold> Detailed location data for collected <italic><tp:taxon-name><tp:taxon-name-part taxon-name-part-type="genus" reg="Campylomyza">Campylomyza</tp:taxon-name-part></tp:taxon-name></italic> species in Korea and species occurrence by region; <bold>table S2.</bold> Accession numbers of <italic><tp:taxon-name><tp:taxon-name-part taxon-name-part-type="genus" reg="Campylomyza">Campylomyza</tp:taxon-name-part></tp:taxon-name></italic> species deposited in <named-content content-type="dwc:institutional_code" xlink:title="National Institute of Biological Resources, Incheon" xlink:href="http://grbio.org/institution/national-institute-biological-resources" xlink:type="simple">NIBR</named-content> and NCBI for <italic>COI</italic> sequence data; <bold>table S3.</bold> The percentage of genetic divergence between sequences was estimated, and the number of base differences per site between sequences is presented (Cells with values below 3% are shaded in gray; important values are highlighted in red). Standard errors, expressed as percentages, are provided above the diagonal and were calculated using a bootstrap procedure with 1,000 replicates. Positions with gaps and missing data were excluded from the analysis (complete delete option).</p></statement><media xlink:href="zookeys-1223-221_article-128062__-s001.xlsx" mimetype="application" mime-subtype="vnd.openxmlformats-officedocument.spreadsheetml.sheet" position="float" orientation="portrait" xlink:type="simple" id="oo_1216610.xlsx"><uri content-type="original_file" xlink:type="simple">https://binary.pensoft.net/file/1216610</uri></media><permissions><license xlink:type="simple"><license-p>This dataset is made available under the Open Database License (http://opendatacommons.org/licenses/odbl/1.0/). The Open Database License (ODbL) is a license agreement intended to allow users to freely share, modify, and use this Dataset while maintaining this same freedom for others, provided that the original source and author(s) are credited.</license-p></license></permissions><attrib specific-use="authors">Daseul Ham, Yeon Jae Bae</attrib></supplementary-material></tp:treatment-sec><ref-list><ref id="B17"><mixed-citation xmlns:xlink="http://www.w3.org/1999/xlink" xlink:type="simple"><person-group><name name-style="western"><surname>Jaschhof</surname><given-names>M</given-names></name><name name-style="western"><surname>Jaschhof</surname><given-names>C</given-names></name></person-group> (<year>2009</year>) <article-title>The wood midges (<tp:taxon-name><tp:taxon-name-part taxon-name-part-type="order">Diptera</tp:taxon-name-part></tp:taxon-name>: <tp:taxon-name><tp:taxon-name-part taxon-name-part-type="family">Cecidomyiidae</tp:taxon-name-part></tp:taxon-name>: <tp:taxon-name><tp:taxon-name-part taxon-name-part-type="subfamily">Lestremiinae</tp:taxon-name-part></tp:taxon-name>) of Fennoscandia and Denmark.</article-title><source>Studia Dipterologica Supplement</source><volume>18</volume>: <fpage>1</fpage>–<lpage>333</lpage>.</mixed-citation></ref></ref-list></tp:taxon-treatment>
