# Supplementary material for: ﻿Taxonomic study of the genus Campylomyza Meigen (Diptera, Cecidomyiidae) in Korea with descriptions of seven new species
Source: Zookeys. 2025 Jan 9;1223:221–45. doi: 10.3897/zookeys.1223.128062 (PMC11739811; doi:10.3897/zookeys.1223.128062)
Supplement: Supplementary material 1 — Additional information [file zookeys-1223-221_article-128062__-s001.xlsx]

## Sheet: Table S1.
	Table S1. Detailed location data for collected Campylomyza species in Korea and species occurrence by region.
	Abbreviation	Habitat information			Species name and
					occurrence count
		Location	GPS	Date	Species	No.
	Gariwang	Gangwon-do, Jeongseon-gun, Jeongseon-eup, Hoedong-ri, 870, Gariwangsan Recreational Forest	37°25'06.6"N, 128°32'27.1"E, alt. 500m	13 Apr. – 12 May 2019	C. hori sp. nov.	1
	GP	Gyeonggi-do, Gapyeong-gun, Buk-myeon, Garimgyo (bridge name)	37°58'36.4"N, 127°26'35.5"E	28 Apr. – 5 May 2019	C. ambulata sp. nov.	1
	GW	Seoul, Seongbuk-gu, Bugaksan-ro, Mt. Gaewun	37°35'45.01"N, 127° 1'38.16"E	8 Nov. 2017	C. ambulata sp. nov.	1
	HN	Jeollanam-do, Haenam-gun, Hwangsan-myeon, Oeip-gil	34°33’9.25"N, 126° 24'33.35"E	3 Mar. – 12 Apr. 2019	C. cornuta	1
	KUF	Gyeonggi-do, Namyangju-si, Wabu-eup, Dosim-gil, Korea University’s farm to practice	37°35'1.91"N, 127°14'13.46"E, alt. 67m	2 – 8 Apr. 2017	C. abjecta	5
					C. appendiculata
					C. cornigera sp. nov.
					C. convexa sp. nov.
					C. furva
	NERC	Gyeongsangbuk-do, Yeongyang-gun, Yeongyang-eup, Gowol-gil, 23, National Endangered Species Restoration Center	36°38'52.15"N, 129° 9'13.34"E	13 – 20 Mar. 2019	C. furva	8
				20 – 27 Mar. 2019	C. salicia sp. nov.
				27 Mar. – 3 Apr. 2019	C. furva
					C. salicia sp. nov.
					C. spinata
				3 – 10 Apr. 2019	C. ambulata sp. nov.
					C. flavipes
					C. furva
					C. salicia sp. nov.
					C. spinata
				10 – 17 Apr. 2019	C. abjecta
					C. ambulata sp. nov.
					C. cornigera sp. nov.
					C. flavipes
					C. furva
					C. salicia sp. nov.
				2 – 8 May 2019	C. furva
	Odae 1	Gangwon-do, Pyeongchang-gun, Jinbu-myeon, Odaesan-ro, Mt. Odae, small valley before So-Myeong valley	37°47'34.58"N, 128°33'37.97"E, alt. 929m	18 Apr. – 1 May 2020	C. angusta sp. nov.	4
					C. cornigera
					C. cingulata
				11 – 26 May 2019	C. cavitata
	Odae 2	Gangwon-do, Pyeongchang-gun, Jinbu-myeon, Odaesan-ro, Mt. Odae, the road before temple (Buk-Dae-Mi-Reuk-Am)	37°47'55.33"N, 128°34'8.24"E, alt. 1226m	23 Apr. – 11 May 2019	C. aborigena	4
					C. ambulata
					C. flavipes
				11 – 26 May 2019	C. odae sp. nov.
					C. flavipes
	SJ 1	Gyeongsangbuk-do, Sangju-si, Hwabuk-myeon, Ipseok-ri	36°36’40"N, 127°53'41"E, alt. 288m	13 Apr. – 4 May 2019	C. abjecta	3
					C. appendiculata
					C. spinata
	SJ 2	Gyeongsangbuk-do, Sangju-si, Hwabuk-myeon, Ipseok-ri	36°36'43.5"N, 127°53'35.6"E	8 – 24 Apr. 2020	C. abjecta	3
					C. ambulata sp. nov.
					C. appendiculata
	Sobaek	Gyeongsangbuk-do, Yeongju-si, Punggi-eup, Sucheol-ri, Mt. Sobaek	36°55'12.50"N,128°27'33.94"E, alt. 800m	6 May. – 6 Jun. 2019	C. aborigena	2
					C. hori sp. nov.

## Sheet: Table S2.
	Table S2. Accession numbers of Campylomyza species deposited in NIBR and NCBI for COI sequence data.
	No.	Species	Voucher number in NIBR	Gene Bank Accession number		Specimen code
				NIBR	GenBank
	1	C. abjecta	NIBRIN0000992636	WBN0400557	PQ539627	21AF-1-9
	2	C. abjecta	NIBRIN0000992634	WBN0400555	PQ539628	21AG-1-16
	3	C. aborigena	NIBRIN0000992638	WBN0400559	PQ539629	19-34
	4	C. aborigena	NIBRIN0000992639	WBN0400558	PQ539630	19S-7
	5	C. ambulata sp. nov.	NIBRIN0000992627	WBN0400536	PQ539631	19-31
	6	C. ambulata sp. nov.	NIBRIN0000992628	WBN0400537	PQ539632	19-39
	7	C. angusta sp. nov.	NIBRIN0000941946	WBN0402895	PQ539633	21AD-1-5
	8	C. appendiculata	NIBRIN0001002794	WBN0404275	PQ539634	21AG-1-2
	9	C. appendiculata	NIBRIN0000992629	WBN0400541	PQ539635	21AG-1-3
	10	C. appendiculata	NIBRIN0000992631	WBN0400543	PQ539636	21AG-1-7
	11	C. appendiculata	NIBRIN0000992632	WBN0400544	PQ539637	21AG-1-9
	12	C. cavitata	NIBRIN0000919409	WBN0381395	PQ539638	19B-3
	13	C. cingulata	NIBRIN0000941947	WBN0402894	PQ539639	21AD-1-3
	14	C. convexa sp. nov.	NIBRIN0000992649	WBN0402889	PQ539640	220828-A1
	15	C. convexa sp. nov.	NIBRIN0000992650	WBN0402890	PQ539641	220828-A2
	16	C. convexa sp. nov.	NIBRIN0000992651	WBN0402891	PQ539642	220828-A5
	17	C. convexa sp. nov.	NIBRIN0000992652	WBN0402892	PQ539643	220828-A7
	18	C. cornigera sp. nov.	NIBRIN0000992637	WBN0402840	PQ539644	21AD-1-7
	19	C. cornuta	NIBRIN0000992653	WBN0402893	PQ539645	21AC-6-8
	20	C. flavipes	-	-	MG684819	-
	21	C. furva	NIBRIN0000992644	WBN0402884	PQ539646	19BE-3
	22	C. furva	NIBRIN0000992645	WBN0402885	PQ539647	19BE-4
	23	C. furva	NIBRIN0000992646	WBN0402886	PQ539648	19BE-7
	24	C. furva	NIBRIN0000992647	WBN0402887	PQ539649	19BE-8
	25	C. furva	NIBRIN0000992648	WBN0402888	PQ539650	19BF-3
	26	C. furva	NIBRIN0000992642	WBN0402842	PQ539651	19BE-6
	27	C. hori sp. nov.	NIBRIN0000992655	WBN0400560	PQ539652	19S-2
	28	C. hori sp. nov.	NIBRIN0000992654	WBN0400561	PQ539653	19S-6
	29	C. odae sp. nov.	NIBRIN0000919408	WBN0381394	PQ539654	19A-11
	30	C. odae sp. nov.	NIBRIN0000992641	WBN0402841	PQ539655	19A-5
	31	C. salicia sp. nov.	NIBRIN0000992640	WBN0400562	PQ539656	19BE-2
	32	C. spinata	NIBRIN0000992643	WBN0402843	PQ539657	19BE-1
	33	Peromyia trifida	NIBRIN0000990092	WBN0396941	PQ539658	19BD-2

## Sheet: Table S3.
	Table S3. The percentage of genetic divergence between sequences was estimated, and the number of base differences per site between sequences is presented (Cells with values below 3% are shaded in gray; important values are highlighted in red). Standard errors, expressed as percentages, are provided above the diagonal and were calculated using a bootstrap procedure with 1,000 replicates. Position…
		Species	Accession number	1	2	3	4	5	6	7	8	9	10	11	12	13	14	15	16	17	18	19	20	21	22	23	24	25	26	27	28	29	30	31	32	33
	1	C. abjecta	PQ539627	―	0	1.57	1.49	1.12	1.12	1.37	1.3	1.3	1.3	1.3	1.28	1.32	1.43	1.43	1.43	1.43	1.37	1.32	1.44	1.16	1.16	1.16	1.16	1.16	1.16	1.16	1.17	1.34	1.33	1.4	1.35	1.57
	2	–	PQ539628	0	―	1.57	1.49	1.12	1.12	1.37	1.3	1.3	1.3	1.3	1.28	1.32	1.43	1.43	1.43	1.43	1.37	1.32	1.44	1.16	1.16	1.16	1.16	1.16	1.16	1.16	1.17	1.34	1.33	1.4	1.35	1.57
	3	C. aborigena	PQ539629	13.88	13.88	―	0.38	1.46	1.46	1.56	1.56	1.56	1.56	1.56	1.53	1.64	1.38	1.38	1.38	1.38	1.4	1.69	1.56	1.5	1.5	1.52	1.5	1.5	1.5	1.61	1.64	1.68	1.67	1.79	1.56	1.96
	4	–	PQ539630	12.95	12.95	0.92	―	1.39	1.39	1.51	1.48	1.48	1.48	1.48	1.49	1.58	1.33	1.33	1.33	1.33	1.34	1.62	1.5	1.42	1.42	1.44	1.42	1.42	1.42	1.55	1.58	1.63	1.61	1.73	1.49	1.89
	5	C. ambulata sp. nov.	PQ539631	8.52	8.52	11.74	11	―	0	1.18	1.23	1.23	1.23	1.23	1.18	1.2	1.33	1.33	1.33	1.33	1.26	1.19	1.24	1	1	1.01	1	1	1	1.18	1.18	1.37	1.36	1.31	1.21	1.65
	6	–	PQ539632	8.52	8.52	11.74	11	0	―	1.18	1.23	1.23	1.23	1.23	1.18	1.2	1.33	1.33	1.33	1.33	1.26	1.19	1.24	1	1	1.01	1	1	1	1.18	1.18	1.37	1.36	1.31	1.21	1.65
	7	C. angusta sp. nov.	PQ539633	10.59	10.59	13.54	12.99	8.87	8.87	―	1.34	1.34	1.34	1.34	1.23	1.4	1.32	1.32	1.32	1.32	1.37	1.48	1.4	1.22	1.22	1.24	1.22	1.22	1.22	1.18	1.18	1.37	1.36	1.53	1.27	1.82
	8	C. appendiculata	PQ539634	10.25	10.25	12.94	12.21	9.73	9.73	11.13	―	0	0	0	1.13	1.21	1.31	1.31	1.31	1.31	1.26	1.32	1.38	1.23	1.23	1.24	1.23	1.23	1.23	1.33	1.32	1.38	1.37	1.39	1.27	1.74
	9	–	PQ539635	10.25	10.25	12.94	12.21	9.73	9.73	11.13	0	―	0	0	1.13	1.21	1.31	1.31	1.31	1.31	1.26	1.32	1.38	1.23	1.23	1.24	1.23	1.23	1.23	1.33	1.32	1.38	1.37	1.39	1.27	1.74
	10	–	PQ539636	10.25	10.25	12.94	12.21	9.73	9.73	11.13	0	0	―	0	1.13	1.21	1.31	1.31	1.31	1.31	1.26	1.32	1.38	1.23	1.23	1.24	1.23	1.23	1.23	1.33	1.32	1.38	1.37	1.39	1.27	1.74
	11	–	PQ539637	10.25	10.25	12.94	12.21	9.73	9.73	11.13	0	0	0	―	1.13	1.21	1.31	1.31	1.31	1.31	1.26	1.32	1.38	1.23	1.23	1.24	1.23	1.23	1.23	1.33	1.32	1.38	1.37	1.39	1.27	1.74
	12	C. cavitata	PQ539638	9.56	9.56	12.96	12.58	8.87	8.87	9.56	7.85	7.85	7.85	7.85	―	1.34	1.38	1.38	1.38	1.38	1.32	1.28	1.31	1.23	1.23	1.25	1.23	1.23	1.23	1.22	1.23	1.36	1.35	1.45	1.26	1.69
	13	C. cingulata	PQ539639	9.93	9.93	13.93	13.17	8.74	8.74	11.33	9.55	9.55	9.55	9.55	10.78	―	1.39	1.39	1.39	1.39	1.3	1.32	1.43	1.24	1.24	1.26	1.24	1.24	1.24	1.39	1.39	1.39	1.38	1.41	1.26	1.68
	14	C. convexa sp. nov.	PQ539640	12.02	12.02	11.21	10.84	10.27	10.27	10.28	10.42	10.42	10.42	10.42	10.98	11.16	―	0	0	0	1.34	1.55	1.32	1.2	1.2	1.22	1.2	1.2	1.2	1.42	1.43	1.56	1.55	1.5	1.26	1.83
	15	–	PQ539641	12.02	12.02	11.21	10.84	10.27	10.27	10.28	10.42	10.42	10.42	10.42	10.98	11.16	0	―	0	0	1.34	1.55	1.32	1.2	1.2	1.22	1.2	1.2	1.2	1.42	1.43	1.56	1.55	1.5	1.26	1.83
	16	–	PQ539642	12.02	12.02	11.21	10.84	10.27	10.27	10.28	10.42	10.42	10.42	10.42	10.98	11.16	0	0	―	0	1.34	1.55	1.32	1.2	1.2	1.22	1.2	1.2	1.2	1.42	1.43	1.56	1.55	1.5	1.26	1.83
	17	–	PQ539643	12.02	12.02	11.21	10.84	10.27	10.27	10.28	10.42	10.42	10.42	10.42	10.98	11.16	0	0	0	―	1.34	1.55	1.32	1.2	1.2	1.22	1.2	1.2	1.2	1.42	1.43	1.56	1.55	1.5	1.26	1.83
	18	C. cornigera sp. nov.	PQ539644	11.31	11.31	11.02	10.65	9.58	9.58	11.49	9.21	9.21	9.21	9.21	10.44	10.27	10.28	10.28	10.28	10.28	―	1.33	1.48	1.19	1.19	1.21	1.19	1.19	1.19	1.22	1.21	1.51	1.5	1.45	1.29	1.79
	19	C. cornuta	PQ539645	10.98	10.98	15.28	14.5	8.9	8.9	12.93	10.95	10.95	10.95	10.95	9.91	10.28	13.21	13.21	13.21	13.21	10.63	―	1.4	1.26	1.26	1.27	1.26	1.26	1.26	1.44	1.44	1.46	1.45	1.44	1.43	1.66
	20	C. flavipes	MG684819	12.59	12.59	13.47	12.89	10.11	10.11	11.85	11.17	11.17	11.17	11.17	10.28	11.35	10.67	10.67	10.67	10.67	11.94	12.08	―	1.23	1.23	1.24	1.23	1.23	1.23	1.45	1.45	1.55	1.54	1.5	1.37	1.81
	21	C. furva	PQ539646	8.18	8.18	11.97	11.22	6.18	6.18	9.03	9.04	9.04	9.04	9.04	8.7	8.9	8.55	8.55	8.55	8.55	8.54	9.26	8.45	―	0	0.16	0	0	0	1.21	1.22	1.38	1.38	1.41	1.16	1.64
	22	–	PQ539647	8.18	8.18	11.97	11.22	6.18	6.18	9.03	9.04	9.04	9.04	9.04	8.7	8.9	8.55	8.55	8.55	8.55	8.54	9.26	8.45	0	―	0.16	0	0	0	1.21	1.22	1.38	1.38	1.41	1.16	1.64
	23	–	PQ539648	8.35	8.35	12.16	11.41	6.35	6.35	9.21	9.21	9.21	9.21	9.21	8.87	9.07	8.72	8.72	8.72	8.72	8.72	9.44	8.63	0.15	0.15	―	0.16	0.16	0.16	1.22	1.23	1.4	1.39	1.41	1.17	1.65
	24	–	PQ539649	8.18	8.18	11.97	11.22	6.18	6.18	9.03	9.04	9.04	9.04	9.04	8.7	8.9	8.55	8.55	8.55	8.55	8.54	9.26	8.45	0	0	0.15	―	0	0	1.21	1.22	1.38	1.38	1.41	1.16	1.64
	25	–	PQ539650	8.18	8.18	11.97	11.22	6.18	6.18	9.03	9.04	9.04	9.04	9.04	8.7	8.9	8.55	8.55	8.55	8.55	8.54	9.26	8.45	0	0	0.15	0	―	0	1.21	1.22	1.38	1.38	1.41	1.16	1.64
	26	–	PQ539651	8.18	8.18	11.97	11.22	6.18	6.18	9.03	9.04	9.04	9.04	9.04	8.7	8.9	8.55	8.55	8.55	8.55	8.54	9.26	8.45	0	0	0.15	0	0	―	1.21	1.22	1.38	1.38	1.41	1.16	1.64
	27	C. hori sp. nov.	PQ539652	8.52	8.52	13.88	13.31	8.35	8.35	9.04	10.94	10.94	10.94	10.94	9.4	10.97	11.31	11.31	11.31	11.31	8.87	12.4	12.05	8.35	8.35	8.52	8.35	8.35	8.35	―	0.21	1.46	1.46	1.22	1.18	1.6
	28	–	PQ539653	8.52	8.52	14.25	13.68	8.35	8.35	9.04	10.94	10.94	10.94	10.94	9.4	10.97	11.31	11.31	11.31	11.31	8.87	12.4	12.05	8.35	8.35	8.52	8.35	8.35	8.35	0.3	―	1.48	1.47	1.21	1.19	1.57
	29	C. odae sp. nov.	PQ539654	10.1	10.1	15.19	14.61	11.31	11.31	10.79	11.33	11.33	11.33	11.33	10.99	11.34	13.48	13.48	13.48	13.48	13.85	12.77	13.67	10.79	10.79	10.97	10.79	10.79	10.79	12.21	12.21	―	0.15	1.65	1.52	1.73
	30	–	PQ539655	9.92	9.92	15	14.42	11.14	11.14	10.61	11.15	11.15	11.15	11.15	10.81	11.16	13.3	13.3	13.3	13.3	13.66	12.58	13.49	10.61	10.61	10.79	10.61	10.61	10.61	12.02	12.02	0.15	―	1.64	1.51	1.73
	31	C. salicia sp. nov.	PQ539656	11.65	11.65	16.34	15.74	10.08	10.08	13.64	11.65	11.65	11.65	11.65	12.21	11.32	12.21	12.21	12.21	12.21	12.23	12.4	12.99	10.6	10.6	10.78	10.6	10.6	10.6	8.71	8.54	14.56	14.37	―	11.67	1.76
	32	C. spinata	PQ539657	10.26	10.26	13.37	12.8	9.05	9.05	9.74	9.73	9.73	9.73	9.73	9.06	9.22	9.56	9.56	9.56	9.56	9.57	11.71	11.17	7.85	7.85	8.02	7.85	7.85	7.85	8.2	8.2	12.43	12.25	1.46	―	1.78
	33	Peromyia trifida	PQ539658	14.55	14.55	20.2	19.38	15.3	15.3	18.53	16.61	16.61	16.61	16.61	15.86	16.06	19.34	19.34	19.34	19.34	18.56	15.67	17.98	15.3	15.3	15.49	15.3	15.3	15.3	15.31	14.93	17.19	17.19	16.99	17.57	―
